# Supplementary material for: Enhancing efficiency of protein language models with minimal wet-lab data through few-shot learning
Source: Nat Commun. 2024 Jul 2;15:5566. doi: 10.1038/s41467-024-49798-6 (PMC11219809; doi:10.1038/s41467-024-49798-6)
Supplement: Supplementary file 4 — Supplementary Data 1 [file 41467_2024_49798_MOESM4_ESM.xlsx]

## Sheet: Train Size 20
Protein	ESM-1v (Zero-Shot) spearmanr	ESM-1v (FSFP) spearmanr	ESM-1v (Ridge) spearmanr	ESM2 (Zero-Shot) spearmanr	ESM2 (FSFP) spearmanr	ESM2 (Ridge) spearmanr	SaProt (Zero-Shot) spearmanr	SaProt (FSFP) spearmanr	SaProt (Ridge) spearmanr	GEMME (Zero-Shot) spearmanr	GEMME (Ridge) spearmanr
A0A140D2T1_ZIKV_Sourisseau_growth_2019	-0.0589 ± 0.0005	0.2308 ± 0.1387	-0.014 ± 0.036	0.209 ± 0.0005	0.3099 ± 0.0857	0.1327 ± 0.1627	-0.0355 ± 0.0004	0.0566 ± 0.1021	0.0368 ± 0.0311	0.4447 ± 0.0005	0.095 ± 0.4278
A0A192B1T2_9HIV1_Haddox_2018	0.4692 ± 0.0001	0.5621 ± 0.0623	0.4977 ± 0.0014	0.0642 ± 0.0004	0.6121 ± 0.0202	0.0106 ± 0.0564	0.418 ± 0.0003	0.5927 ± 0.0508	0.4261 ± 0.0028	0.5041 ± 0.0002	0.5083 ± 0.0033
A0A1I9GEU1_NEIME_Kennouche_2019	0.0703 ± 0.0049	0.0457 ± 0.027	0.0456 ± 0.0529	0.032 ± 0.0039	0.0352 ± 0.0191	-0.0022 ± 0.0262	0.0752 ± 0.0034	0.0684 ± 0.0249	0.0458 ± 0.0506	0.0509 ± 0.0035	0.0167 ± 0.0386
A0A2Z5U3Z0_9INFA_Doud_2016	0.5043 ± 0.0002	0.5489 ± 0.0509	0.5231 ± 0.0015	0.492 ± 0.0003	0.5579 ± 0.0324	0.4969 ± 0.0034	0.5545 ± 0.0003	0.5961 ± 0.0191	0.5595 ± 0.003	0.5481 ± 0.0002	0.5537 ± 0.002
A0A2Z5U3Z0_9INFA_Wu_2014	0.4548 ± 0.0016	0.4696 ± 0.0335	0.4572 ± 0.0056	0.4527 ± 0.001	0.4563 ± 0.0298	0.2758 ± 0.3527	0.4494 ± 0.0014	0.4897 ± 0.037	0.2718 ± 0.3512	0.5062 ± 0.0012	0.5052 ± 0.004
A4_HUMAN_Seuma_2021	0.2609 ± 0.0002	0.4546 ± 0.0366	0.3721 ± 0.0368	0.4309 ± 0.0001	0.456 ± 0.0131	0.4383 ± 0.0198	0.4011 ± 0.0001	0.4655 ± 0.0185	0.4186 ± 0.0239	0.4674 ± 0.0001	0.472 ± 0.0224
A4D664_9INFA_Soh_CCL141_2019	0.033 ± 0.0002	0.4164 ± 0.0347	0.014 ± 0.0261	0.1371 ± 0.0005	0.2043 ± 0.0831	0.038 ± 0.1334	0.159 ± 0.0002	0.2357 ± 0.1269	0.1735 ± 0.0031	0.4346 ± 0.0002	0.4382 ± 0.0029
A4GRB6_PSEAI_Chen_2020	0.6245 ± 0.0005	0.7315 ± 0.0146	0.6604 ± 0.0018	0.7282 ± 0.0003	0.7474 ± 0.0101	0.7327 ± 0.0013	0.728 ± 0.0004	0.7635 ± 0.0132	0.7331 ± 0.0014	0.7078 ± 0.0005	0.7145 ± 0.0025
AACC1_PSEAI_Dandage_2018	0.4714 ± 0.0016	0.4699 ± 0.0111	0.3264 ± 0.3242	0.4781 ± 0.002	0.4862 ± 0.0152	0.315 ± 0.3407	0.5284 ± 0.0016	0.4786 ± 0.0433	0.5203 ± 0.0232	0.4739 ± 0.0015	0.4751 ± 0.0208
ADRB2_HUMAN_Jones_2020	0.5247 ± 0.0002	0.5479 ± 0.0044	0.5252 ± 0.0014	0.4968 ± 0.0003	0.5425 ± 0.0108	0.497 ± 0.0012	0.5315 ± 0.0001	0.5535 ± 0.0062	0.5318 ± 0.0011	0.5458 ± 0.0003	0.5452 ± 0.0012
AMIE_PSEAE_Wrenbeck_2017	0.5985 ± 0.0003	0.6655 ± 0.0111	0.6152 ± 0.0025	0.5532 ± 0.0004	0.641 ± 0.011	0.5563 ± 0.0023	0.6041 ± 0.0002	0.6471 ± 0.0198	0.6085 ± 0.0018	0.6315 ± 0.0002	0.6327 ± 0.0024
B3VI55_LIPST_Klesmith_2015	0.5364 ± 0.0006	0.547 ± 0.008	0.3283 ± 0.419	0.5167 ± 0.0004	0.5262 ± 0.037	0.5108 ± 0.0162	0.4245 ± 0.0005	0.5006 ± 0.0471	0.2624 ± 0.3322	0.5447 ± 0.0005	0.3281 ± 0.4207
BLAT_ECOLX_Deng_2012	0.4912 ± 0.0007	0.5093 ± 0.0131	0.3201 ± 0.3844	0.5297 ± 0.0007	0.4993 ± 0.0463	0.34 ± 0.4017	0.491 ± 0.0006	0.492 ± 0.0334	0.4955 ± 0.0137	0.4724 ± 0.0009	0.3087 ± 0.3459
BLAT_ECOLX_Firnberg_2014	0.6493 ± 0.0006	0.7438 ± 0.0077	0.6731 ± 0.0064	0.7278 ± 0.0002	0.7692 ± 0.0102	0.7323 ± 0.0043	0.661 ± 0.0005	0.7939 ± 0.0172	0.6678 ± 0.0046	0.6898 ± 0.0006	0.6906 ± 0.0074
BLAT_ECOLX_Jacquier_2013	0.6395 ± 0.001	0.663 ± 0.0186	0.66 ± 0.0038	0.6948 ± 0.0007	0.6862 ± 0.0212	0.6986 ± 0.0042	0.659 ± 0.0032	0.6647 ± 0.0296	0.6644 ± 0.0088	0.5857 ± 0.0008	0.5887 ± 0.0043
BLAT_ECOLX_Stiffler_2015	0.6522 ± 0.0006	0.7442 ± 0.0104	0.6735 ± 0.004	0.7225 ± 0.0005	0.7558 ± 0.0118	0.7254 ± 0.0019	0.659 ± 0.0008	0.7447 ± 0.0314	0.6632 ± 0.0037	0.6897 ± 0.0006	0.6938 ± 0.0046
BRCA1_HUMAN_Findlay_2018	0.3703 ± 0.003	0.4465 ± 0.0377	0.3895 ± 0.0082	0.5325 ± 0.0024	0.5223 ± 0.0363	0.5323 ± 0.004	0.5307 ± 0.0021	0.527 ± 0.0224	0.5337 ± 0.0024	0.4524 ± 0.0036	0.4515 ± 0.0037
C6KNH7_9INFA_Lee_2018	0.4217 ± 0.0005	0.4713 ± 0.052	0.433 ± 0.0027	0.4636 ± 0.0001	0.5041 ± 0.0141	0.4705 ± 0.0017	0.5656 ± 0.0002	0.5381 ± 0.0419	0.5708 ± 0.0022	0.4803 ± 0.0004	0.4849 ± 0.0022
CALM1_HUMAN_Weile_2017	0.229 ± 0.002	0.2326 ± 0.0057	0.2273 ± 0.0104	0.2082 ± 0.002	0.2073 ± 0.0069	0.202 ± 0.0141	0.1548 ± 0.0016	0.1763 ± 0.0366	0.1509 ± 0.0133	0.2256 ± 0.0026	0.2222 ± 0.0096
CAPSD_AAV2S_Sinai_substitutions_2021	0.1744 ± 0.0001	0.5042 ± 0.1527	0.1478 ± 0.2011	0.2001 ± 0.0001	0.4978 ± 0.1034	0.2099 ± 0.2183	0.3538 ± 0.0	0.6489 ± 0.0555	0.4241 ± 0.0628	0.5107 ± 0.0	0.5525 ± 0.0402
CCDB_ECOLI_Adkar_2012	0.3461 ± 0.0039	0.5414 ± 0.0115	0.2779 ± 0.2236	0.4814 ± 0.0028	0.558 ± 0.0268	0.5675 ± 0.0317	0.4477 ± 0.0032	0.5567 ± 0.0131	0.538 ± 0.0311	0.4736 ± 0.0018	0.5418 ± 0.0394
CCDB_ECOLI_Tripathi_2016	0.4333 ± 0.0012	0.4748 ± 0.0325	0.4452 ± 0.01	0.5146 ± 0.0011	0.5367 ± 0.0168	0.5224 ± 0.0088	0.4748 ± 0.0017	0.5024 ± 0.0196	0.4808 ± 0.0127	0.4972 ± 0.0014	0.4991 ± 0.0029
CP2C9_HUMAN_Amorosi_abundance_2021	0.5836 ± 0.0004	0.6108 ± 0.0126	0.5899 ± 0.0035	0.6279 ± 0.0004	0.6253 ± 0.0224	0.63 ± 0.0034	0.5628 ± 0.0003	0.61 ± 0.0426	0.5654 ± 0.004	0.5937 ± 0.0003	0.5932 ± 0.0032
CP2C9_HUMAN_Amorosi_activity_2021	0.6318 ± 0.0006	0.6594 ± 0.0151	0.6476 ± 0.0043	0.6721 ± 0.0004	0.6766 ± 0.0252	0.6769 ± 0.0041	0.623 ± 0.0005	0.6635 ± 0.029	0.6264 ± 0.0051	0.6439 ± 0.0003	0.6473 ± 0.0048
DLG4_HUMAN_Faure_2021	0.486 ± 0.0008	0.5364 ± 0.0866	0.5396 ± 0.0286	0.5205 ± 0.0007	0.6 ± 0.0717	0.5449 ± 0.0453	0.3939 ± 0.0008	0.588 ± 0.0627	0.3044 ± 0.2593	0.6158 ± 0.0005	0.6032 ± 0.0323
DLG4_RAT_McLaughlin_2012	0.5349 ± 0.0017	0.5475 ± 0.0307	0.5604 ± 0.0083	0.44 ± 0.0031	0.5604 ± 0.0449	0.3022 ± 0.3354	0.3526 ± 0.0029	0.5619 ± 0.023	0.2738 ± 0.2479	0.5074 ± 0.0017	0.5175 ± 0.0096
DYR_ECOLI_Thompson_plusLon_2019	0.4029 ± 0.0016	0.4753 ± 0.0283	0.4406 ± 0.0239	0.4794 ± 0.0014	0.4928 ± 0.0312	0.4966 ± 0.0213	0.4447 ± 0.0015	0.4647 ± 0.0268	0.4629 ± 0.0183	0.4414 ± 0.0022	0.4585 ± 0.0175
ENV_HV1B9_DuenasDecamp_2016	0.4198 ± 0.0071	0.3605 ± 0.0654	0.4189 ± 0.0243	0.0338 ± 0.0091	0.3103 ± 0.0805	0.1442 ± 0.0686	0.3109 ± 0.0053	0.3159 ± 0.1019	0.3585 ± 0.0357	0.368 ± 0.0093	0.3753 ± 0.0099
ENV_HV1BR_Haddox_2016	0.2995 ± 0.0002	0.3341 ± 0.021	0.1916 ± 0.2472	0.0358 ± 0.0003	0.2804 ± 0.0674	0.0414 ± 0.0065	0.2649 ± 0.0002	0.3196 ± 0.0317	0.0604 ± 0.2519	0.3483 ± 0.0003	0.3466 ± 0.0029
ESTA_BACSU_Nutschel_2020	0.301 ± 0.0012	0.4082 ± 0.0346	0.2092 ± 0.2175	0.301 ± 0.002	0.3765 ± 0.018	0.214 ± 0.2288	0.3886 ± 0.0013	0.3833 ± 0.0266	0.2597 ± 0.2718	0.4039 ± 0.001	0.2713 ± 0.2941
F7YBW8_MESOW_Aakre_2015	0.4207 ± 0.0001	0.409 ± 0.0237	0.4126 ± 0.0176	0.4123 ± 0.0001	0.3866 ± 0.0192	0.3596 ± 0.1076	0.375 ± 0.0	0.4144 ± 0.0116	0.4085 ± 0.0212	0.3701 ± 0.0001	0.3437 ± 0.1154
GAL4_YEAST_Kitzman_2015	0.4424 ± 0.0036	0.621 ± 0.0146	0.4831 ± 0.0165	0.6551 ± 0.0026	0.636 ± 0.011	0.6488 ± 0.0062	0.5931 ± 0.0026	0.6182 ± 0.0246	0.6008 ± 0.0098	0.6262 ± 0.0014	0.619 ± 0.005
GCN4_YEAST_Staller_induction_2018	0.2338 ± 0.0019	0.2339 ± 0.0294	0.2667 ± 0.002	0.2582 ± 0.0018	0.2355 ± 0.0149	0.2502 ± 0.0127	0.1427 ± 0.0018	0.2363 ± 0.0266	0.1429 ± 0.0009	0.217 ± 0.0016	0.2146 ± 0.0041
GFP_AEQVI_Sarkisyan_2016	0.5282 ± 0.0001	0.6504 ± 0.0345	-0.0047 ± 0.0813	0.5255 ± 0.0001	0.6231 ± 0.0384	-0.0835 ± 0.5102	0.5981 ± 0.0001	0.6904 ± 0.0165	0.3666 ± 0.4743	0.6787 ± 0.0001	0.6821 ± 0.0028
GRB2_HUMAN_Faure_2021	0.4296 ± 0.0001	0.5829 ± 0.0528	0.5367 ± 0.0501	0.6476 ± 0.0001	0.6497 ± 0.0533	0.6756 ± 0.0168	0.5231 ± 0.0001	0.6344 ± 0.0354	0.5735 ± 0.0244	0.5101 ± 0.0001	0.5586 ± 0.0323
HIS7_YEAST_Pokusaeva_2019	0.3752 ± 0.0	0.3802 ± 0.0512	0.2093 ± 0.2135	0.4197 ± 0.0	0.4517 ± 0.037	0.1035 ± 0.3652	0.4854 ± 0.0	0.3775 ± 0.0775	0.4072 ± 0.132	0.5225 ± 0.0	-0.0388 ± 0.4245
HSP82_YEAST_Flynn_2019	0.3474 ± 0.0002	0.3753 ± 0.0166	0.3537 ± 0.0034	0.2587 ± 0.0002	0.3446 ± 0.0444	0.1616 ± 0.1961	0.3142 ± 0.0001	0.3383 ± 0.0445	0.317 ± 0.003	0.3564 ± 0.0001	0.3565 ± 0.0074
HSP82_YEAST_Mishra_2016	0.5235 ± 0.0007	0.5806 ± 0.0235	0.554 ± 0.0053	0.436 ± 0.0009	0.5522 ± 0.0215	0.4482 ± 0.0044	0.4571 ± 0.0011	0.5765 ± 0.0294	0.4665 ± 0.0095	0.5634 ± 0.0007	0.567 ± 0.0055
I6TAH8_I68A0_Doud_2015	0.0265 ± 0.0003	0.2917 ± 0.1057	0.0241 ± 0.0231	0.0168 ± 0.0002	0.2922 ± 0.1394	0.0248 ± 0.0206	0.0901 ± 0.0006	0.1973 ± 0.1069	0.0385 ± 0.0949	0.3529 ± 0.0003	0.3581 ± 0.0057
IF1_ECOLI_Kelsic_2016	0.5493 ± 0.0026	0.5473 ± 0.0504	0.5423 ± 0.0079	0.579 ± 0.0025	0.5749 ± 0.0682	0.5836 ± 0.0072	0.5348 ± 0.002	0.4862 ± 0.0574	0.5456 ± 0.0199	0.4055 ± 0.0042	0.4221 ± 0.0145
KCNH2_HUMAN_Kozek_2020	0.228 ± 0.0178	0.5136 ± 0.0566	0.1072 ± 0.1711	0.5292 ± 0.0123	0.4832 ± 0.0589	0.5629 ± 0.02	0.2182 ± 0.0207	0.52 ± 0.0947	0.2001 ± 0.243	0.4425 ± 0.0168	0.4777 ± 0.0294
KKA2_KLEPN_Melnikov_2014	0.5841 ± 0.0005	0.6405 ± 0.0399	0.6046 ± 0.005	0.5793 ± 0.0006	0.652 ± 0.0369	0.5878 ± 0.0034	0.629 ± 0.0004	0.6542 ± 0.0158	0.6335 ± 0.0034	0.6471 ± 0.0004	0.6514 ± 0.0049
MK01_HUMAN_Brenan_2016	0.1302 ± 0.0005	0.1804 ± 0.0467	0.0427 ± 0.1562	0.1641 ± 0.0004	0.2093 ± 0.0449	0.0463 ± 0.1492	0.145 ± 0.0005	0.2064 ± 0.0512	-0.0641 ± 0.1047	0.2344 ± 0.0003	0.0584 ± 0.2143
MSH2_HUMAN_Jia_2020	0.3772 ± 0.0002	0.3852 ± 0.0052	0.3821 ± 0.0014	0.3186 ± 0.0002	0.4031 ± 0.0087	0.3224 ± 0.0016	0.366 ± 0.0002	0.3888 ± 0.0201	0.3682 ± 0.0013	0.3751 ± 0.0003	0.3773 ± 0.0011
MTH3_HAEAE_Rockah-Shmuel_2015	0.6752 ± 0.0011	0.6836 ± 0.0122	0.6905 ± 0.0026	0.5004 ± 0.0018	0.6431 ± 0.0442	0.5077 ± 0.0066	0.5647 ± 0.0009	0.6351 ± 0.0145	0.5703 ± 0.0037	0.6722 ± 0.0007	0.6709 ± 0.004
NCAP_I34A1_Doud_2015	0.0177 ± 0.0004	0.1424 ± 0.1358	0.014 ± 0.0182	0.0199 ± 0.0005	0.2747 ± 0.1627	0.0149 ± 0.0199	0.1343 ± 0.0002	0.233 ± 0.0779	0.0932 ± 0.1005	0.3514 ± 0.0004	0.2157 ± 0.2725
NRAM_I33A0_Jiang_standard_2016	0.16 ± 0.0154	0.6477 ± 0.039	0.2244 ± 0.0961	0.1646 ± 0.0184	0.5549 ± 0.1398	0.2637 ± 0.1198	0.5448 ± 0.0191	0.6129 ± 0.0606	0.5879 ± 0.045	0.6453 ± 0.0111	0.6511 ± 0.0127
NUD15_HUMAN_Suiter_2020	0.5988 ± 0.0007	0.6009 ± 0.0225	0.6074 ± 0.0078	0.5275 ± 0.0007	0.5996 ± 0.0389	0.5378 ± 0.0066	0.6442 ± 0.0005	0.6535 ± 0.0179	0.651 ± 0.0069	0.6051 ± 0.0008	0.6132 ± 0.007
P53_HUMAN_Giacomelli_NULL_Etoposide_2018	0.4546 ± 0.0003	0.4458 ± 0.0208	0.4631 ± 0.0012	0.4242 ± 0.0004	0.4349 ± 0.011	0.429 ± 0.0011	0.5085 ± 0.0003	0.4792 ± 0.0329	0.5128 ± 0.0027	0.4383 ± 0.0004	0.443 ± 0.003
P53_HUMAN_Giacomelli_NULL_Nutlin_2018	0.4447 ± 0.0004	0.4679 ± 0.0202	0.4555 ± 0.0036	0.3968 ± 0.0003	0.4408 ± 0.0182	0.4075 ± 0.0069	0.5255 ± 0.0004	0.4916 ± 0.042	0.5322 ± 0.0026	0.4409 ± 0.0005	0.4494 ± 0.0054
P53_HUMAN_Giacomelli_WT_Nutlin_2018	0.5041 ± 0.0005	0.5604 ± 0.039	0.5116 ± 0.0115	0.3847 ± 0.0006	0.5453 ± 0.1032	0.4002 ± 0.0109	0.641 ± 0.0003	0.6404 ± 0.0383	0.6452 ± 0.0027	0.5373 ± 0.0002	0.5483 ± 0.0041
P53_HUMAN_Kotler_2018	0.5362 ± 0.0016	0.5869 ± 0.0337	0.5514 ± 0.0075	0.665 ± 0.0031	0.6283 ± 0.0373	0.6707 ± 0.0078	0.5391 ± 0.004	0.6323 ± 0.0424	0.5492 ± 0.0112	0.6037 ± 0.0021	0.6147 ± 0.0063
P84126_THETH_Chan_2017	0.5362 ± 0.0021	0.5607 ± 0.0119	0.5632 ± 0.0082	0.5855 ± 0.002	0.6118 ± 0.0383	0.5957 ± 0.011	0.475 ± 0.0018	0.6007 ± 0.048	0.4854 ± 0.015	0.5187 ± 0.0005	0.5312 ± 0.0115
PA_I34A1_Wu_2015	0.0447 ± 0.0012	0.3088 ± 0.1058	0.0205 ± 0.0542	0.0378 ± 0.0014	0.353 ± 0.0792	0.0154 ± 0.0398	0.2745 ± 0.0006	0.2698 ± 0.1009	0.28 ± 0.0023	0.5857 ± 0.0013	0.585 ± 0.0041
PABP_YEAST_Melamed_2013	0.626 ± 0.0001	0.679 ± 0.0201	0.6785 ± 0.0097	0.6822 ± 0.0001	0.7061 ± 0.0134	0.6998 ± 0.0095	0.7022 ± 0.0	0.7216 ± 0.018	0.715 ± 0.0086	0.6748 ± 0.0001	0.6844 ± 0.0076
POLG_CXB3N_Mattenberger_2021	-0.0432 ± 0.0002	0.3332 ± 0.084	0.0027 ± 0.0576	0.3815 ± 0.0002	0.4349 ± 0.046	0.3856 ± 0.0015	0.3517 ± 0.0002	0.384 ± 0.0463	0.3555 ± 0.0025	0.4951 ± 0.0002	0.4971 ± 0.0013
POLG_HCVJF_Qi_2014	0.5932 ± 0.0015	0.6341 ± 0.0129	0.6314 ± 0.0295	0.1364 ± 0.0013	0.5226 ± 0.0798	0.195 ± 0.0639	0.3479 ± 0.0017	0.5876 ± 0.1256	0.4116 ± 0.0578	0.638 ± 0.0013	0.6332 ± 0.0186
PTEN_HUMAN_Matreyek_2021	0.4058 ± 0.0005	0.4627 ± 0.0402	0.4142 ± 0.0055	0.4641 ± 0.0006	0.4854 ± 0.0191	0.4665 ± 0.0048	0.4478 ± 0.0004	0.4965 ± 0.034	0.4521 ± 0.0041	0.4985 ± 0.0004	0.5037 ± 0.0051
PTEN_HUMAN_Mighell_2018	0.4635 ± 0.0003	0.5161 ± 0.0141	0.4707 ± 0.0029	0.4925 ± 0.0003	0.537 ± 0.0138	0.4944 ± 0.0012	0.4629 ± 0.0003	0.5388 ± 0.0151	0.4649 ± 0.001	0.5254 ± 0.0003	0.5261 ± 0.0021
Q2N0S5_9HIV1_Haddox_2018	0.4817 ± 0.0003	0.6131 ± 0.0335	0.5125 ± 0.0015	0.0287 ± 0.0002	0.6052 ± 0.0268	0.0026 ± 0.0244	0.4378 ± 0.0004	0.5727 ± 0.0644	0.2748 ± 0.3353	0.5155 ± 0.0002	0.5184 ± 0.0021
Q59976_STRSQ_Romero_2015	0.506 ± 0.001	0.6182 ± 0.057	0.522 ± 0.0031	0.5547 ± 0.0006	0.6212 ± 0.0531	0.5566 ± 0.0021	0.5765 ± 0.0009	0.6787 ± 0.0169	0.5775 ± 0.0022	0.6846 ± 0.001	0.6839 ± 0.002
R1AB_SARS2_Flynn_growth_2022	-0.034 ± 0.0007	0.5071 ± 0.1466	0.065 ± 0.0175	0.1183 ± 0.0003	0.482 ± 0.105	0.1194 ± 0.0903	0.4494 ± 0.0007	0.5971 ± 0.0423	0.4661 ± 0.0076	0.5858 ± 0.0005	0.5928 ± 0.0066
RASH_HUMAN_Bandaru_2017	0.3414 ± 0.0011	0.4846 ± 0.0341	0.3846 ± 0.0229	0.477 ± 0.0012	0.5307 ± 0.0391	0.4952 ± 0.0172	0.3109 ± 0.0011	0.4485 ± 0.0534	0.3338 ± 0.0189	0.4365 ± 0.0009	0.454 ± 0.018
REV_HV1H2_Fernandes_2016	0.2197 ± 0.0013	0.2875 ± 0.0387	0.1799 ± 0.1489	0.2262 ± 0.0017	0.3031 ± 0.0466	0.2395 ± 0.0118	0.3324 ± 0.0019	0.3043 ± 0.0581	0.3437 ± 0.0119	0.2944 ± 0.0013	0.3017 ± 0.0119
RL401_YEAST_Mavor_2016	0.2387 ± 0.002	0.4903 ± 0.063	0.2245 ± 0.246	0.5263 ± 0.0037	0.5115 ± 0.0639	0.5286 ± 0.0346	0.3631 ± 0.0032	0.4838 ± 0.0556	0.4021 ± 0.0326	0.3359 ± 0.0036	0.2525 ± 0.2122
RL401_YEAST_Roscoe_2013	0.2554 ± 0.0026	0.5873 ± 0.063	0.4035 ± 0.0455	0.5969 ± 0.0026	0.5573 ± 0.0635	0.6201 ± 0.0098	0.4022 ± 0.0027	0.6178 ± 0.076	0.4559 ± 0.0413	0.3979 ± 0.0022	0.3023 ± 0.291
RL401_YEAST_Roscoe_2014	0.1896 ± 0.0023	0.4561 ± 0.1056	0.3269 ± 0.0557	0.5289 ± 0.0022	0.5395 ± 0.0354	0.5618 ± 0.0295	0.3358 ± 0.0016	0.4746 ± 0.084	0.31 ± 0.1307	0.3679 ± 0.001	0.3309 ± 0.1618
SC6A4_HUMAN_Young_2021	0.5308 ± 0.0002	0.547 ± 0.0095	0.5319 ± 0.0018	0.542 ± 0.0002	0.5396 ± 0.0094	0.5428 ± 0.0014	0.5488 ± 0.0001	0.5401 ± 0.0164	0.5497 ± 0.0012	0.5496 ± 0.0001	0.5502 ± 0.0019
SCN5A_HUMAN_Glazer_2019	0.1326 ± 0.0139	0.1189 ± 0.0278	0.1548 ± 0.0749	0.0972 ± 0.0253	0.1144 ± 0.026	0.0429 ± 0.0928	0.0668 ± 0.0177	0.1078 ± 0.0401	0.0374 ± 0.0703	0.1264 ± 0.0171	0.0758 ± 0.0882
SPG1_STRSG_Olson_2014	0.1247 ± 0.0	0.4487 ± 0.1127	0.2194 ± 0.1463	0.3186 ± 0.0	0.4728 ± 0.0382	0.3765 ± 0.0398	0.3724 ± 0.0	0.4856 ± 0.0686	0.4564 ± 0.0597	0.2866 ± 0.0	0.2369 ± 0.2305
SPIKE_SARS2_Starr_bind_2020	-0.0651 ± 0.0011	0.1991 ± 0.0299	0.0949 ± 0.0626	-0.0201 ± 0.0012	0.1658 ± 0.0273	0.054 ± 0.021	0.5292 ± 0.0008	0.5252 ± 0.0325	0.5454 ± 0.0122	0.1454 ± 0.0015	0.1352 ± 0.1072
SPIKE_SARS2_Starr_expr_2020	-0.024 ± 0.0015	0.2772 ± 0.0912	0.0733 ± 0.0389	0.0179 ± 0.0017	0.2784 ± 0.0618	0.0667 ± 0.028	0.6443 ± 0.0006	0.6563 ± 0.0354	0.6567 ± 0.0045	0.3258 ± 0.0008	0.3717 ± 0.0172
SRC_HUMAN_Ahler_CD_2019	0.553 ± 0.0007	0.5672 ± 0.0114	0.5734 ± 0.0092	0.5473 ± 0.0008	0.5637 ± 0.0215	0.5596 ± 0.0084	0.402 ± 0.0016	0.5559 ± 0.0493	0.2758 ± 0.282	0.5494 ± 0.0007	0.5624 ± 0.0068
SUMO1_HUMAN_Weile_2017	0.4641 ± 0.0037	0.4479 ± 0.0405	0.2825 ± 0.3533	0.5008 ± 0.0035	0.4832 ± 0.0308	0.4918 ± 0.0127	0.4416 ± 0.0021	0.4777 ± 0.0283	0.4393 ± 0.0265	0.4414 ± 0.0019	0.4293 ± 0.018
SYUA_HUMAN_Newberry_2020	0.2344 ± 0.0025	0.2892 ± 0.0353	0.2433 ± 0.0028	0.1282 ± 0.0024	0.3821 ± 0.0619	0.0941 ± 0.069	0.1629 ± 0.0021	0.3757 ± 0.0513	0.1654 ± 0.0059	0.2216 ± 0.0022	0.222 ± 0.0026
TADBP_HUMAN_Bolognesi_2019	0.0249 ± 0.0024	0.5223 ± 0.0884	0.0207 ± 0.0491	-0.1177 ± 0.0026	0.5245 ± 0.1083	0.0923 ± 0.0893	-0.3162 ± 0.0012	0.5588 ± 0.0667	0.3132 ± 0.0115	0.0031 ± 0.0039	0.0204 ± 0.0265
TAT_HV1BR_Fernandes_2016	0.2946 ± 0.0016	0.4442 ± 0.027	0.3651 ± 0.0118	-0.0466 ± 0.0041	0.322 ± 0.0633	0.0845 ± 0.0549	0.2086 ± 0.0034	0.4277 ± 0.0274	0.1829 ± 0.1474	0.3913 ± 0.002	0.4016 ± 0.0115
TPK1_HUMAN_Weile_2017	0.271 ± 0.0012	0.2542 ± 0.0176	0.2632 ± 0.0064	0.3327 ± 0.0008	0.3021 ± 0.0274	0.3267 ± 0.0054	0.2605 ± 0.0006	0.2493 ± 0.0188	0.2551 ± 0.0039	0.2349 ± 0.0005	0.229 ± 0.0058
TPMT_HUMAN_Matreyek_2018	0.5065 ± 0.0007	0.5269 ± 0.0295	0.514 ± 0.0043	0.5375 ± 0.0005	0.5523 ± 0.0173	0.5349 ± 0.0039	0.5315 ± 0.0008	0.5632 ± 0.0151	0.5223 ± 0.0166	0.5538 ± 0.0008	0.5496 ± 0.0078
TPOR_HUMAN_Bridgford_S505N_2020	0.3822 ± 0.0049	0.4619 ± 0.0612	0.3919 ± 0.0255	0.2926 ± 0.0059	0.4308 ± 0.0821	0.3086 ± 0.0161	0.3487 ± 0.0029	0.4929 ± 0.0449	0.3892 ± 0.0356	0.4115 ± 0.0061	0.4537 ± 0.0292
TRPC_SACS2_Chan_2017	0.5966 ± 0.0017	0.5857 ± 0.0249	0.6247 ± 0.0121	0.6443 ± 0.001	0.6125 ± 0.0308	0.653 ± 0.01	0.5441 ± 0.0016	0.596 ± 0.0094	0.5598 ± 0.0107	0.5304 ± 0.0019	0.5398 ± 0.012
TRPC_THEMA_Chan_2017	0.4807 ± 0.0018	0.4591 ± 0.0303	0.5098 ± 0.0209	0.4595 ± 0.0014	0.4636 ± 0.0354	0.4803 ± 0.0174	0.3932 ± 0.003	0.4607 ± 0.0411	0.4346 ± 0.0357	0.3683 ± 0.001	0.411 ± 0.023
UBC9_HUMAN_Weile_2017	0.4886 ± 0.0008	0.5062 ± 0.0234	0.4887 ± 0.0169	0.454 ± 0.0018	0.4711 ± 0.0173	0.4651 ± 0.0141	0.3429 ± 0.001	0.4359 ± 0.0417	0.3661 ± 0.0157	0.4776 ± 0.0005	0.4927 ± 0.0123
UBE4B_MOUSE_Starita_2013	0.4411 ± 0.0045	0.4426 ± 0.0331	0.4441 ± 0.0055	0.409 ± 0.0014	0.4531 ± 0.0136	0.4165 ± 0.0018	0.4087 ± 0.0022	0.4217 ± 0.0284	0.4113 ± 0.009	0.4328 ± 0.0036	0.4283 ± 0.0079
VKOR1_HUMAN_Chiasson_abundance_2020	0.4506 ± 0.0016	0.4809 ± 0.0128	0.4493 ± 0.0149	0.5039 ± 0.0017	0.5184 ± 0.0279	0.5 ± 0.0158	0.4234 ± 0.0022	0.535 ± 0.0306	0.4181 ± 0.0101	0.436 ± 0.0021	0.4176 ± 0.0161
VKOR1_HUMAN_Chiasson_activity_2020	0.4087 ± 0.0023	0.4089 ± 0.0196	0.4204 ± 0.0036	0.4109 ± 0.004	0.4139 ± 0.0189	0.4082 ± 0.0071	0.3588 ± 0.0039	0.4043 ± 0.0157	0.3493 ± 0.009	0.4319 ± 0.0035	0.4262 ± 0.0057
YAP1_HUMAN_Araya_2012	0.2661 ± 0.0003	0.4205 ± 0.0273	0.3282 ± 0.0461	0.4231 ± 0.0004	0.4343 ± 0.0442	0.4426 ± 0.0234	0.333 ± 0.0003	0.48 ± 0.0538	0.3935 ± 0.0241	0.3342 ± 0.0003	0.3773 ± 0.0242
average	0.3739 ± 0.0003	0.4762 ± 0.0076	0.375 ± 0.0147	0.39 ± 0.0004	0.4822 ± 0.0027	0.3781 ± 0.0077	0.4141 ± 0.0004	0.4924 ± 0.0061	0.4125 ± 0.0116	0.4628 ± 0.0004	0.445 ± 0.0164

## Sheet: Train Size 40
Protein	ESM-1v (Zero-Shot) spearmanr	ESM-1v (FSFP) spearmanr	ESM-1v (Ridge) spearmanr	ESM2 (Zero-Shot) spearmanr	ESM2 (FSFP) spearmanr	ESM2 (Ridge) spearmanr	SaProt (Zero-Shot) spearmanr	SaProt (FSFP) spearmanr	SaProt (Ridge) spearmanr	GEMME (Zero-Shot) spearmanr	GEMME (Ridge) spearmanr
A0A140D2T1_ZIKV_Sourisseau_growth_2019	-0.0586 ± 0.0009	0.3061 ± 0.1698	0.0216 ± 0.0403	0.2092 ± 0.0009	0.3619 ± 0.0759	0.1331 ± 0.1717	-0.0348 ± 0.0008	0.0501 ± 0.0764	0.0326 ± 0.0353	0.4449 ± 0.0005	0.0902 ± 0.4328
A0A192B1T2_9HIV1_Haddox_2018	0.4691 ± 0.0001	0.6123 ± 0.0294	0.5042 ± 0.0016	0.0641 ± 0.0004	0.6141 ± 0.0253	0.0628 ± 0.0554	0.4181 ± 0.0004	0.6698 ± 0.0269	0.4376 ± 0.0058	0.5039 ± 0.0001	0.5117 ± 0.0032
A0A1I9GEU1_NEIME_Kennouche_2019	0.071 ± 0.0031	0.0647 ± 0.0088	0.076 ± 0.0259	0.0334 ± 0.0072	0.0193 ± 0.0219	0.027 ± 0.0408	0.0739 ± 0.0047	0.0771 ± 0.031	0.0451 ± 0.0652	0.0535 ± 0.0039	0.0012 ± 0.0694
A0A2Z5U3Z0_9INFA_Doud_2016	0.5042 ± 0.0002	0.5757 ± 0.0406	0.5289 ± 0.0046	0.4921 ± 0.0002	0.5974 ± 0.0071	0.5057 ± 0.0028	0.5544 ± 0.0003	0.5971 ± 0.026	0.5637 ± 0.0039	0.5481 ± 0.0004	0.5571 ± 0.0018
A0A2Z5U3Z0_9INFA_Wu_2014	0.4548 ± 0.0014	0.4682 ± 0.0282	0.4588 ± 0.0041	0.4535 ± 0.0014	0.4602 ± 0.0472	0.4538 ± 0.0071	0.4483 ± 0.0015	0.4553 ± 0.0453	0.4491 ± 0.0056	0.5059 ± 0.0015	0.5032 ± 0.0063
A4_HUMAN_Seuma_2021	0.2603 ± 0.0002	0.4891 ± 0.0346	0.3885 ± 0.0442	0.4307 ± 0.0001	0.4643 ± 0.0184	0.464 ± 0.0305	0.401 ± 0.0002	0.4986 ± 0.0317	0.4756 ± 0.0233	0.4672 ± 0.0001	0.4848 ± 0.0147
A4D664_9INFA_Soh_CCL141_2019	0.0331 ± 0.0004	0.43 ± 0.042	0.0212 ± 0.0283	0.1372 ± 0.0004	0.3159 ± 0.1171	0.0534 ± 0.124	0.1591 ± 0.0005	0.3809 ± 0.1152	0.1904 ± 0.0077	0.4345 ± 0.0003	0.4442 ± 0.0061
A4GRB6_PSEAI_Chen_2020	0.6245 ± 0.0004	0.7303 ± 0.0267	0.6692 ± 0.0043	0.7282 ± 0.0002	0.7451 ± 0.0058	0.7379 ± 0.0058	0.7283 ± 0.0003	0.775 ± 0.0101	0.7433 ± 0.0046	0.7076 ± 0.0004	0.7194 ± 0.0051
AACC1_PSEAI_Dandage_2018	0.4719 ± 0.0037	0.4461 ± 0.036	0.4902 ± 0.0064	0.4789 ± 0.0039	0.4581 ± 0.0156	0.3032 ± 0.3635	0.528 ± 0.0024	0.5105 ± 0.0184	0.5314 ± 0.0072	0.4737 ± 0.0026	0.4794 ± 0.0037
ADRB2_HUMAN_Jones_2020	0.5246 ± 0.0004	0.5274 ± 0.0258	0.5258 ± 0.0005	0.4967 ± 0.0002	0.528 ± 0.0254	0.4977 ± 0.0006	0.5315 ± 0.0005	0.5416 ± 0.0063	0.5318 ± 0.0017	0.5458 ± 0.0005	0.5448 ± 0.0019
AMIE_PSEAE_Wrenbeck_2017	0.5983 ± 0.0006	0.6508 ± 0.0303	0.6209 ± 0.0067	0.5533 ± 0.0008	0.5899 ± 0.0398	0.5632 ± 0.0077	0.604 ± 0.0004	0.6497 ± 0.0212	0.6108 ± 0.0052	0.6316 ± 0.001	0.6356 ± 0.0059
B3VI55_LIPST_Klesmith_2015	0.5365 ± 0.0006	0.5536 ± 0.0156	0.5379 ± 0.0048	0.5168 ± 0.0006	0.5443 ± 0.0151	0.519 ± 0.0026	0.4247 ± 0.0008	0.5637 ± 0.0253	0.429 ± 0.0112	0.5448 ± 0.0003	0.5371 ± 0.0099
BLAT_ECOLX_Deng_2012	0.4914 ± 0.0011	0.4994 ± 0.0181	0.5318 ± 0.0166	0.53 ± 0.001	0.4848 ± 0.0512	0.5571 ± 0.0166	0.4912 ± 0.0009	0.4994 ± 0.0231	0.5158 ± 0.0185	0.4725 ± 0.0014	0.4924 ± 0.0246
BLAT_ECOLX_Firnberg_2014	0.6495 ± 0.0009	0.7571 ± 0.0267	0.6747 ± 0.0074	0.7279 ± 0.0005	0.7681 ± 0.0195	0.7353 ± 0.0078	0.6613 ± 0.0008	0.7852 ± 0.0312	0.6755 ± 0.0048	0.6901 ± 0.0004	0.6942 ± 0.0064
BLAT_ECOLX_Jacquier_2013	0.6382 ± 0.0014	0.6704 ± 0.0179	0.657 ± 0.004	0.6936 ± 0.001	0.6824 ± 0.021	0.6973 ± 0.0043	0.6592 ± 0.0037	0.6882 ± 0.0181	0.6615 ± 0.0065	0.5857 ± 0.0017	0.5889 ± 0.0035
BLAT_ECOLX_Stiffler_2015	0.6522 ± 0.0009	0.7469 ± 0.0193	0.6768 ± 0.0048	0.7224 ± 0.0006	0.7541 ± 0.0071	0.7268 ± 0.0032	0.659 ± 0.001	0.7733 ± 0.0099	0.6682 ± 0.0072	0.6896 ± 0.001	0.6917 ± 0.0035
BRCA1_HUMAN_Findlay_2018	0.3703 ± 0.0032	0.4313 ± 0.0233	0.3951 ± 0.0124	0.5328 ± 0.003	0.4825 ± 0.0326	0.5376 ± 0.0023	0.5308 ± 0.0017	0.4852 ± 0.0577	0.5391 ± 0.0055	0.4528 ± 0.004	0.4604 ± 0.0047
C6KNH7_9INFA_Lee_2018	0.4218 ± 0.0006	0.465 ± 0.0206	0.4406 ± 0.0055	0.4638 ± 0.0003	0.5023 ± 0.0334	0.474 ± 0.0076	0.5657 ± 0.0003	0.552 ± 0.0473	0.5765 ± 0.0008	0.4804 ± 0.0006	0.4939 ± 0.0052
CALM1_HUMAN_Weile_2017	0.2293 ± 0.0034	0.2387 ± 0.0123	0.2288 ± 0.0104	0.2079 ± 0.003	0.1815 ± 0.0305	0.2041 ± 0.0058	0.1555 ± 0.0014	0.202 ± 0.0263	0.1524 ± 0.0124	0.2259 ± 0.002	0.2208 ± 0.0124
CAPSD_AAV2S_Sinai_substitutions_2021	0.1744 ± 0.0002	0.5386 ± 0.1159	0.2936 ± 0.0476	0.2001 ± 0.0002	0.5067 ± 0.1076	0.381 ± 0.1439	0.3538 ± 0.0001	0.6284 ± 0.0499	0.5106 ± 0.062	0.5109 ± 0.0001	0.571 ± 0.0552
CCDB_ECOLI_Adkar_2012	0.3428 ± 0.002	0.5788 ± 0.0637	0.5354 ± 0.029	0.4786 ± 0.0019	0.5794 ± 0.0452	0.5958 ± 0.0223	0.4456 ± 0.0033	0.6117 ± 0.0451	0.5766 ± 0.0234	0.4727 ± 0.0022	0.5977 ± 0.0342
CCDB_ECOLI_Tripathi_2016	0.4335 ± 0.0029	0.4902 ± 0.0324	0.4638 ± 0.0231	0.5141 ± 0.0016	0.5434 ± 0.0237	0.534 ± 0.0183	0.475 ± 0.002	0.5134 ± 0.0359	0.5004 ± 0.0196	0.4967 ± 0.0027	0.5126 ± 0.0175
CP2C9_HUMAN_Amorosi_abundance_2021	0.5837 ± 0.0007	0.6177 ± 0.0121	0.5931 ± 0.0051	0.6281 ± 0.0003	0.6296 ± 0.0111	0.6339 ± 0.0043	0.5629 ± 0.0005	0.6401 ± 0.0408	0.5702 ± 0.0062	0.5939 ± 0.0003	0.5969 ± 0.0042
CP2C9_HUMAN_Amorosi_activity_2021	0.632 ± 0.0009	0.6801 ± 0.0148	0.6506 ± 0.0019	0.6722 ± 0.0004	0.6698 ± 0.0296	0.6799 ± 0.0047	0.6233 ± 0.0007	0.6865 ± 0.0171	0.6313 ± 0.005	0.6439 ± 0.0006	0.6491 ± 0.0041
DLG4_HUMAN_Faure_2021	0.486 ± 0.001	0.6875 ± 0.0241	0.5891 ± 0.0356	0.5205 ± 0.001	0.666 ± 0.0733	0.5694 ± 0.0407	0.3936 ± 0.001	0.6928 ± 0.0346	0.44 ± 0.039	0.6157 ± 0.0004	0.6457 ± 0.009
DLG4_RAT_McLaughlin_2012	0.5337 ± 0.0022	0.5493 ± 0.0379	0.5654 ± 0.007	0.4383 ± 0.0023	0.5994 ± 0.0331	0.4822 ± 0.0184	0.3513 ± 0.0028	0.5893 ± 0.0515	0.4368 ± 0.0308	0.5065 ± 0.003	0.53 ± 0.0185
DYR_ECOLI_Thompson_plusLon_2019	0.4023 ± 0.003	0.4788 ± 0.03	0.4606 ± 0.0346	0.4791 ± 0.0024	0.5099 ± 0.0295	0.5149 ± 0.0308	0.4449 ± 0.0026	0.4665 ± 0.0224	0.4794 ± 0.0298	0.4409 ± 0.0031	0.4795 ± 0.0274
ENV_HV1B9_DuenasDecamp_2016	0.4186 ± 0.0146	0.4286 ± 0.0705	0.4651 ± 0.0401	0.0333 ± 0.0097	0.4014 ± 0.0215	0.3402 ± 0.0317	0.3121 ± 0.0156	0.4536 ± 0.0396	0.4195 ± 0.07	0.3692 ± 0.0182	0.4284 ± 0.037
ENV_HV1BR_Haddox_2016	0.2995 ± 0.0004	0.3502 ± 0.0225	0.1898 ± 0.2555	0.0357 ± 0.0003	0.2692 ± 0.0638	0.0417 ± 0.0072	0.2649 ± 0.0005	0.3595 ± 0.0397	0.1643 ± 0.1932	0.3485 ± 0.0002	0.078 ± 0.3286
ESTA_BACSU_Nutschel_2020	0.3015 ± 0.0023	0.3925 ± 0.072	0.3485 ± 0.0192	0.301 ± 0.0027	0.4328 ± 0.0333	0.345 ± 0.0234	0.3872 ± 0.0025	0.4256 ± 0.064	0.403 ± 0.013	0.4035 ± 0.0016	0.4252 ± 0.0114
F7YBW8_MESOW_Aakre_2015	0.4176 ± 0.0	0.3625 ± 0.0274	0.4336 ± 0.0	0.4091 ± 0.0	0.3747 ± 0.0184	0.369 ± 0.0443	0.3717 ± 0.0	0.3695 ± 0.0106	0.4041 ± 0.0498	0.3667 ± 0.0	0.378 ± 0.0209
GAL4_YEAST_Kitzman_2015	0.4419 ± 0.0042	0.5941 ± 0.025	0.4945 ± 0.0365	0.6552 ± 0.0031	0.6484 ± 0.0154	0.6562 ± 0.0037	0.5927 ± 0.0036	0.6272 ± 0.0184	0.6052 ± 0.0168	0.6271 ± 0.0029	0.6298 ± 0.0038
GCN4_YEAST_Staller_induction_2018	0.2314 ± 0.0	0.213 ± 0.0087	0.2648 ± 0.0	0.2561 ± 0.0	0.2239 ± 0.0047	0.256 ± 0.0	0.1393 ± 0.0	0.2493 ± 0.0092	0.1388 ± 0.0008	0.2143 ± 0.0	0.2134 ± 0.0012
GFP_AEQVI_Sarkisyan_2016	0.5281 ± 0.0002	0.6416 ± 0.0589	0.0521 ± 0.1009	0.5255 ± 0.0002	0.6568 ± 0.0255	0.1528 ± 0.4793	0.5981 ± 0.0002	0.7086 ± 0.0291	0.2282 ± 0.485	0.6787 ± 0.0001	0.6845 ± 0.0039
GRB2_HUMAN_Faure_2021	0.4294 ± 0.0001	0.6205 ± 0.0445	0.5719 ± 0.0501	0.6475 ± 0.0001	0.6835 ± 0.0182	0.6981 ± 0.0154	0.5229 ± 0.0001	0.6775 ± 0.0539	0.6121 ± 0.0376	0.5099 ± 0.0001	0.5942 ± 0.0299
HIS7_YEAST_Pokusaeva_2019	0.3752 ± 0.0	0.2802 ± 0.0744	0.1831 ± 0.2499	0.4197 ± 0.0	0.3582 ± 0.0797	0.1466 ± 0.2959	0.4853 ± 0.0	0.3543 ± 0.1318	0.4299 ± 0.0925	0.5224 ± 0.0	0.1465 ± 0.445
HSP82_YEAST_Flynn_2019	0.3474 ± 0.0004	0.4055 ± 0.0312	0.358 ± 0.0034	0.2585 ± 0.0004	0.3768 ± 0.0149	0.2706 ± 0.0068	0.3143 ± 0.0003	0.3572 ± 0.0339	0.3239 ± 0.005	0.3564 ± 0.0003	0.3655 ± 0.0058
HSP82_YEAST_Mishra_2016	0.5235 ± 0.0007	0.5864 ± 0.0308	0.5483 ± 0.0016	0.4363 ± 0.0011	0.5916 ± 0.0206	0.4568 ± 0.0094	0.457 ± 0.0006	0.5919 ± 0.03	0.4672 ± 0.0103	0.5633 ± 0.001	0.5665 ± 0.0054
I6TAH8_I68A0_Doud_2015	0.0264 ± 0.0007	0.3199 ± 0.1158	0.0462 ± 0.0259	0.0166 ± 0.0005	0.3669 ± 0.1126	0.0457 ± 0.021	0.0901 ± 0.0008	0.2428 ± 0.1114	0.0549 ± 0.0965	0.353 ± 0.0005	0.3671 ± 0.0054
IF1_ECOLI_Kelsic_2016	0.5495 ± 0.0028	0.5981 ± 0.0312	0.5502 ± 0.0194	0.5788 ± 0.0034	0.6316 ± 0.0609	0.5859 ± 0.0167	0.5345 ± 0.0037	0.611 ± 0.045	0.5506 ± 0.0264	0.4057 ± 0.0051	0.4586 ± 0.0358
KCNH2_HUMAN_Kozek_2020	0.2421 ± 0.0409	0.5753 ± 0.0446	0.332 ± 0.0858	0.5334 ± 0.0183	0.596 ± 0.0288	0.5605 ± 0.0359	0.2147 ± 0.0468	0.6572 ± 0.041	0.3822 ± 0.1018	0.4563 ± 0.0208	0.4795 ± 0.0401
KKA2_KLEPN_Melnikov_2014	0.5842 ± 0.0009	0.6446 ± 0.0211	0.6105 ± 0.0054	0.5793 ± 0.0007	0.6537 ± 0.028	0.5966 ± 0.0043	0.6285 ± 0.0005	0.6463 ± 0.0303	0.6364 ± 0.0066	0.6471 ± 0.0007	0.6504 ± 0.006
MK01_HUMAN_Brenan_2016	0.1301 ± 0.0006	0.1972 ± 0.0596	0.0603 ± 0.1353	0.1641 ± 0.0006	0.2227 ± 0.0243	0.1162 ± 0.1154	0.1449 ± 0.0007	0.2236 ± 0.0541	0.0055 ± 0.1169	0.2344 ± 0.0006	0.2336 ± 0.0072
MSH2_HUMAN_Jia_2020	0.3773 ± 0.0003	0.3855 ± 0.0039	0.3846 ± 0.0027	0.3188 ± 0.0001	0.4049 ± 0.0103	0.3264 ± 0.003	0.3661 ± 0.0003	0.3956 ± 0.0107	0.3707 ± 0.0019	0.375 ± 0.0003	0.3792 ± 0.0023
MTH3_HAEAE_Rockah-Shmuel_2015	0.6752 ± 0.0021	0.6706 ± 0.006	0.692 ± 0.0032	0.4995 ± 0.001	0.6254 ± 0.0494	0.5135 ± 0.0039	0.5648 ± 0.0021	0.6338 ± 0.0224	0.5751 ± 0.0033	0.6722 ± 0.0015	0.6699 ± 0.005
NCAP_I34A1_Doud_2015	0.0178 ± 0.0005	0.2842 ± 0.0989	0.022 ± 0.0139	0.0201 ± 0.0004	0.3306 ± 0.0549	0.0208 ± 0.0159	0.1346 ± 0.0003	0.2833 ± 0.129	0.1536 ± 0.0048	0.3517 ± 0.0005	0.2269 ± 0.2555
NRAM_I33A0_Jiang_standard_2016	0.165 ± 0.0158	0.6704 ± 0.0393	0.4041 ± 0.1327	0.1696 ± 0.0137	0.6605 ± 0.0462	0.3853 ± 0.1003	0.5535 ± 0.0232	0.6601 ± 0.0486	0.586 ± 0.0624	0.6421 ± 0.0069	0.6543 ± 0.0189
NUD15_HUMAN_Suiter_2020	0.5991 ± 0.0013	0.6205 ± 0.0377	0.6137 ± 0.0175	0.5272 ± 0.0013	0.6245 ± 0.0241	0.5563 ± 0.0199	0.6441 ± 0.0006	0.6807 ± 0.0307	0.6554 ± 0.0078	0.6052 ± 0.0008	0.6211 ± 0.0109
P53_HUMAN_Giacomelli_NULL_Etoposide_2018	0.4545 ± 0.0005	0.4661 ± 0.0133	0.4672 ± 0.0041	0.4243 ± 0.0007	0.4506 ± 0.0255	0.4378 ± 0.0028	0.5086 ± 0.0005	0.4901 ± 0.0211	0.5161 ± 0.005	0.4382 ± 0.0007	0.4499 ± 0.0074
P53_HUMAN_Giacomelli_NULL_Nutlin_2018	0.4449 ± 0.0007	0.4553 ± 0.0195	0.4577 ± 0.0076	0.3971 ± 0.0004	0.4486 ± 0.0179	0.4147 ± 0.0111	0.5257 ± 0.0007	0.5124 ± 0.0171	0.5331 ± 0.0047	0.4409 ± 0.0009	0.4498 ± 0.0064
P53_HUMAN_Giacomelli_WT_Nutlin_2018	0.504 ± 0.0008	0.6006 ± 0.0288	0.5133 ± 0.0068	0.3845 ± 0.0006	0.5785 ± 0.0535	0.4062 ± 0.0134	0.6411 ± 0.0004	0.628 ± 0.015	0.6535 ± 0.007	0.5373 ± 0.0004	0.5556 ± 0.0133
P53_HUMAN_Kotler_2018	0.5368 ± 0.0026	0.599 ± 0.0143	0.5642 ± 0.0146	0.6662 ± 0.0039	0.6595 ± 0.0267	0.6821 ± 0.0082	0.5392 ± 0.0042	0.6376 ± 0.0476	0.5629 ± 0.0159	0.6047 ± 0.0035	0.6232 ± 0.0128
P84126_THETH_Chan_2017	0.5364 ± 0.0031	0.5817 ± 0.0164	0.597 ± 0.0325	0.5865 ± 0.0038	0.6503 ± 0.0618	0.6384 ± 0.0341	0.4758 ± 0.0023	0.636 ± 0.0349	0.5293 ± 0.0339	0.5188 ± 0.0017	0.5594 ± 0.0365
PA_I34A1_Wu_2015	0.0445 ± 0.0034	0.4275 ± 0.1201	0.0305 ± 0.0446	0.0371 ± 0.003	0.3948 ± 0.0325	0.029 ± 0.0279	0.2744 ± 0.0027	0.3072 ± 0.1459	0.2831 ± 0.0038	0.5854 ± 0.0013	0.5845 ± 0.0024
PABP_YEAST_Melamed_2013	0.626 ± 0.0001	0.6836 ± 0.0348	0.7017 ± 0.0112	0.6822 ± 0.0	0.7165 ± 0.0102	0.7171 ± 0.0118	0.7022 ± 0.0	0.7344 ± 0.0084	0.725 ± 0.0101	0.6748 ± 0.0001	0.6987 ± 0.017
POLG_CXB3N_Mattenberger_2021	-0.0433 ± 0.0004	0.3331 ± 0.1898	0.0138 ± 0.0489	0.3815 ± 0.0003	0.4371 ± 0.0385	0.388 ± 0.0035	0.3516 ± 0.0003	0.3602 ± 0.0412	0.3577 ± 0.0047	0.4951 ± 0.0005	0.4985 ± 0.0014
POLG_HCVJF_Qi_2014	0.5933 ± 0.0027	0.6453 ± 0.0231	0.6332 ± 0.0389	0.1358 ± 0.0016	0.5637 ± 0.0621	0.2779 ± 0.1155	0.3482 ± 0.0019	0.6661 ± 0.037	0.453 ± 0.0767	0.6378 ± 0.0026	0.6323 ± 0.0182
PTEN_HUMAN_Matreyek_2021	0.4057 ± 0.0008	0.4769 ± 0.0469	0.4194 ± 0.0077	0.4642 ± 0.0006	0.5107 ± 0.0264	0.4755 ± 0.0075	0.448 ± 0.0009	0.5101 ± 0.0187	0.4604 ± 0.0109	0.4987 ± 0.0008	0.5064 ± 0.0066
PTEN_HUMAN_Mighell_2018	0.4631 ± 0.0006	0.5101 ± 0.019	0.4699 ± 0.0074	0.4924 ± 0.0008	0.5348 ± 0.0218	0.4958 ± 0.0067	0.4629 ± 0.0006	0.5267 ± 0.016	0.4648 ± 0.0067	0.5252 ± 0.0007	0.5274 ± 0.0053
Q2N0S5_9HIV1_Haddox_2018	0.4817 ± 0.0006	0.6242 ± 0.0187	0.5156 ± 0.0041	0.0287 ± 0.0003	0.5008 ± 0.0909	0.027 ± 0.0252	0.4379 ± 0.0005	0.6788 ± 0.019	0.4513 ± 0.0026	0.5155 ± 0.0003	0.5193 ± 0.0026
Q59976_STRSQ_Romero_2015	0.5059 ± 0.0015	0.6396 ± 0.0167	0.522 ± 0.0012	0.5543 ± 0.0009	0.631 ± 0.0535	0.5579 ± 0.0025	0.5769 ± 0.0008	0.6674 ± 0.0326	0.5789 ± 0.0016	0.6849 ± 0.0014	0.684 ± 0.0012
R1AB_SARS2_Flynn_growth_2022	-0.0339 ± 0.0007	0.5462 ± 0.0762	0.1061 ± 0.0196	0.1181 ± 0.0007	0.5459 ± 0.0601	0.1005 ± 0.1003	0.4493 ± 0.0009	0.637 ± 0.0319	0.4745 ± 0.0122	0.5861 ± 0.0013	0.5998 ± 0.0055
RASH_HUMAN_Bandaru_2017	0.3427 ± 0.0025	0.4955 ± 0.036	0.4151 ± 0.0305	0.4781 ± 0.0016	0.5506 ± 0.0494	0.5197 ± 0.0247	0.3111 ± 0.0018	0.4591 ± 0.038	0.3687 ± 0.0289	0.4374 ± 0.0004	0.4734 ± 0.0195
REV_HV1H2_Fernandes_2016	0.2195 ± 0.0029	0.3101 ± 0.0395	0.2666 ± 0.0253	0.226 ± 0.003	0.3113 ± 0.056	0.2464 ± 0.0321	0.3338 ± 0.0026	0.3243 ± 0.0294	0.3476 ± 0.0224	0.2945 ± 0.0022	0.2377 ± 0.1341
RL401_YEAST_Mavor_2016	0.2396 ± 0.006	0.5071 ± 0.0696	0.3588 ± 0.0426	0.5278 ± 0.004	0.5554 ± 0.0373	0.5494 ± 0.0182	0.3622 ± 0.0047	0.5387 ± 0.0815	0.4289 ± 0.0676	0.3383 ± 0.004	0.3306 ± 0.1441
RL401_YEAST_Roscoe_2013	0.2548 ± 0.0032	0.6427 ± 0.0602	0.4334 ± 0.0695	0.5953 ± 0.0031	0.6693 ± 0.0426	0.6254 ± 0.0223	0.4016 ± 0.0068	0.7055 ± 0.0359	0.4933 ± 0.0761	0.3945 ± 0.0037	0.4997 ± 0.0417
RL401_YEAST_Roscoe_2014	0.1894 ± 0.0061	0.4988 ± 0.0883	0.3279 ± 0.0909	0.5302 ± 0.0035	0.5668 ± 0.0436	0.5766 ± 0.0374	0.3392 ± 0.0044	0.5503 ± 0.0904	0.386 ± 0.1119	0.3674 ± 0.0043	0.4732 ± 0.0546
SC6A4_HUMAN_Young_2021	0.5308 ± 0.0003	0.556 ± 0.0109	0.5323 ± 0.0031	0.542 ± 0.0002	0.5522 ± 0.0056	0.5438 ± 0.0019	0.5488 ± 0.0002	0.5664 ± 0.0124	0.5512 ± 0.002	0.5497 ± 0.0003	0.5495 ± 0.003
SCN5A_HUMAN_Glazer_2019	0.1357 ± 0.0265	0.1194 ± 0.0657	0.2102 ± 0.0348	0.1028 ± 0.0432	0.1156 ± 0.0274	0.0509 ± 0.0379	0.08 ± 0.0324	0.1312 ± 0.0396	0.0337 ± 0.0801	0.1339 ± 0.0274	0.0897 ± 0.0673
SPG1_STRSG_Olson_2014	0.1247 ± 0.0	0.5478 ± 0.0659	0.4445 ± 0.0475	0.3186 ± 0.0	0.5771 ± 0.0417	0.4874 ± 0.0739	0.3724 ± 0.0	0.6285 ± 0.0473	0.5376 ± 0.0506	0.2866 ± 0.0	0.4951 ± 0.0807
SPIKE_SARS2_Starr_bind_2020	-0.0643 ± 0.0012	0.3282 ± 0.0531	0.125 ± 0.0467	-0.0192 ± 0.0014	0.2314 ± 0.0353	0.0793 ± 0.0502	0.5294 ± 0.0007	0.6044 ± 0.0375	0.5515 ± 0.0172	0.1451 ± 0.0015	0.208 ± 0.0556
SPIKE_SARS2_Starr_expr_2020	-0.0251 ± 0.0024	0.3207 ± 0.1755	0.1121 ± 0.0824	0.0166 ± 0.0024	0.2866 ± 0.0724	0.1073 ± 0.0316	0.6446 ± 0.0007	0.6483 ± 0.0589	0.6687 ± 0.0126	0.326 ± 0.0017	0.3817 ± 0.0347
SRC_HUMAN_Ahler_CD_2019	0.553 ± 0.001	0.5798 ± 0.0261	0.584 ± 0.0049	0.5474 ± 0.0013	0.5757 ± 0.016	0.5733 ± 0.0084	0.4022 ± 0.0022	0.6099 ± 0.0131	0.4334 ± 0.019	0.5496 ± 0.001	0.5754 ± 0.0085
SUMO1_HUMAN_Weile_2017	0.4637 ± 0.0043	0.4778 ± 0.0243	0.4769 ± 0.0084	0.5002 ± 0.0032	0.5091 ± 0.0588	0.509 ± 0.0081	0.4415 ± 0.0036	0.4912 ± 0.043	0.4624 ± 0.0124	0.4404 ± 0.0021	0.4454 ± 0.0143
SYUA_HUMAN_Newberry_2020	0.2336 ± 0.0022	0.3484 ± 0.0548	0.2437 ± 0.001	0.1263 ± 0.0012	0.4848 ± 0.0192	0.1298 ± 0.003	0.1616 ± 0.0016	0.4362 ± 0.0434	0.167 ± 0.0046	0.2209 ± 0.0022	0.222 ± 0.0029
TADBP_HUMAN_Bolognesi_2019	0.0268 ± 0.0044	0.5036 ± 0.0687	0.0521 ± 0.0254	-0.1167 ± 0.0047	0.5604 ± 0.0572	0.0894 ± 0.1074	-0.3172 ± 0.0049	0.639 ± 0.0455	0.3106 ± 0.0173	0.0038 ± 0.0031	0.0431 ± 0.0456
TAT_HV1BR_Fernandes_2016	0.2938 ± 0.0021	0.4627 ± 0.0213	0.3762 ± 0.0241	-0.0442 ± 0.0051	0.378 ± 0.0585	0.1836 ± 0.0627	0.208 ± 0.0047	0.4513 ± 0.0323	0.2971 ± 0.0501	0.3898 ± 0.0032	0.4197 ± 0.0194
TPK1_HUMAN_Weile_2017	0.27 ± 0.0011	0.2631 ± 0.0185	0.2686 ± 0.0059	0.3317 ± 0.0014	0.3012 ± 0.0346	0.3322 ± 0.0025	0.26 ± 0.0007	0.2555 ± 0.0216	0.262 ± 0.0051	0.2346 ± 0.001	0.2293 ± 0.016
TPMT_HUMAN_Matreyek_2018	0.5071 ± 0.0005	0.5414 ± 0.015	0.5167 ± 0.009	0.5378 ± 0.0006	0.5303 ± 0.0428	0.5395 ± 0.0035	0.5316 ± 0.0005	0.5588 ± 0.0188	0.5325 ± 0.0043	0.5537 ± 0.0009	0.554 ± 0.003
TPOR_HUMAN_Bridgford_S505N_2020	0.3848 ± 0.0091	0.4434 ± 0.0982	0.4344 ± 0.0457	0.2928 ± 0.0099	0.519 ± 0.0454	0.3689 ± 0.0523	0.3486 ± 0.0057	0.5142 ± 0.0522	0.4382 ± 0.0365	0.4102 ± 0.0101	0.488 ± 0.0343
TRPC_SACS2_Chan_2017	0.5951 ± 0.0035	0.5957 ± 0.0225	0.6332 ± 0.0096	0.6431 ± 0.0027	0.649 ± 0.0085	0.6599 ± 0.016	0.5418 ± 0.0044	0.6019 ± 0.0319	0.5634 ± 0.0139	0.5299 ± 0.0036	0.5609 ± 0.0122
TRPC_THEMA_Chan_2017	0.4808 ± 0.0023	0.4651 ± 0.0172	0.5297 ± 0.0406	0.4595 ± 0.0027	0.4839 ± 0.021	0.5149 ± 0.048	0.3925 ± 0.0036	0.4854 ± 0.037	0.463 ± 0.0474	0.3679 ± 0.0012	0.4356 ± 0.0458
UBC9_HUMAN_Weile_2017	0.4891 ± 0.0019	0.5215 ± 0.0314	0.5037 ± 0.0273	0.4531 ± 0.0028	0.4752 ± 0.0251	0.4731 ± 0.0191	0.3426 ± 0.0019	0.4745 ± 0.0335	0.3727 ± 0.0269	0.4775 ± 0.0018	0.4939 ± 0.025
UBE4B_MOUSE_Starita_2013	0.4425 ± 0.0083	0.458 ± 0.0238	0.4344 ± 0.0114	0.4105 ± 0.0065	0.4385 ± 0.0186	0.4074 ± 0.0214	0.4125 ± 0.0077	0.3932 ± 0.044	0.3949 ± 0.0228	0.4365 ± 0.0056	0.4296 ± 0.0141
VKOR1_HUMAN_Chiasson_abundance_2020	0.452 ± 0.0028	0.4958 ± 0.0453	0.4514 ± 0.0064	0.5052 ± 0.0026	0.5367 ± 0.037	0.5071 ± 0.0077	0.4247 ± 0.0033	0.5556 ± 0.045	0.4287 ± 0.0063	0.4371 ± 0.0035	0.4355 ± 0.0287
VKOR1_HUMAN_Chiasson_activity_2020	0.4091 ± 0.0062	0.3805 ± 0.0421	0.4178 ± 0.0094	0.4088 ± 0.0035	0.4005 ± 0.0257	0.4103 ± 0.0022	0.3579 ± 0.0073	0.393 ± 0.0329	0.3616 ± 0.0098	0.4288 ± 0.0044	0.4276 ± 0.0055
YAP1_HUMAN_Araya_2012	0.2669 ± 0.0005	0.459 ± 0.0271	0.3754 ± 0.0539	0.4238 ± 0.0007	0.4646 ± 0.0401	0.4634 ± 0.0292	0.3333 ± 0.0005	0.4877 ± 0.0358	0.438 ± 0.0068	0.3349 ± 0.0004	0.4081 ± 0.0379
average	0.3741 ± 0.0008	0.4947 ± 0.0072	0.411 ± 0.0066	0.3901 ± 0.0006	0.5027 ± 0.0055	0.4101 ± 0.0124	0.4142 ± 0.001	0.5206 ± 0.0029	0.4423 ± 0.0086	0.4629 ± 0.0006	0.4687 ± 0.0104

## Sheet: Train Size 60
Protein	ESM-1v (Zero-Shot) spearmanr	ESM-1v (FSFP) spearmanr	ESM-1v (Ridge) spearmanr	ESM2 (Zero-Shot) spearmanr	ESM2 (FSFP) spearmanr	ESM2 (Ridge) spearmanr	SaProt (Zero-Shot) spearmanr	SaProt (FSFP) spearmanr	SaProt (Ridge) spearmanr	GEMME (Zero-Shot) spearmanr	GEMME (Ridge) spearmanr
A0A140D2T1_ZIKV_Sourisseau_growth_2019	-0.0586 ± 0.0011	0.3391 ± 0.0965	0.016 ± 0.0426	0.209 ± 0.0008	0.412 ± 0.0713	0.2186 ± 0.0116	-0.0348 ± 0.001	0.1573 ± 0.1372	0.0324 ± 0.0388	0.4451 ± 0.0005	0.2881 ± 0.3195
A0A192B1T2_9HIV1_Haddox_2018	0.469 ± 0.0003	0.6473 ± 0.012	0.5101 ± 0.0019	0.064 ± 0.0004	0.578 ± 0.0629	0.1249 ± 0.0064	0.4179 ± 0.0003	0.6512 ± 0.0388	0.4448 ± 0.0038	0.5038 ± 0.0002	0.5132 ± 0.0037
A0A1I9GEU1_NEIME_Kennouche_2019	0.0711 ± 0.0056	0.0779 ± 0.0261	0.0808 ± 0.0169	0.0322 ± 0.0067	0.0437 ± 0.0114	0.0223 ± 0.0382	0.0715 ± 0.0048	0.0792 ± 0.0432	0.0651 ± 0.031	0.0547 ± 0.0055	0.007 ± 0.0549
A0A2Z5U3Z0_9INFA_Doud_2016	0.5042 ± 0.0005	0.5941 ± 0.0318	0.5262 ± 0.0077	0.4919 ± 0.0003	0.5978 ± 0.0126	0.5032 ± 0.0067	0.5542 ± 0.0003	0.6139 ± 0.0244	0.564 ± 0.0077	0.5481 ± 0.0002	0.5528 ± 0.0059
A0A2Z5U3Z0_9INFA_Wu_2014	0.4539 ± 0.0023	0.4908 ± 0.0207	0.4629 ± 0.003	0.4521 ± 0.0024	0.483 ± 0.0217	0.4529 ± 0.0023	0.4468 ± 0.0023	0.4783 ± 0.0271	0.4473 ± 0.0031	0.5048 ± 0.0022	0.5033 ± 0.0061
A4_HUMAN_Seuma_2021	0.2596 ± 0.0003	0.4665 ± 0.0417	0.4232 ± 0.0717	0.4302 ± 0.0002	0.474 ± 0.0353	0.4699 ± 0.036	0.4007 ± 0.0002	0.4988 ± 0.0497	0.5094 ± 0.0295	0.4668 ± 0.0001	0.4941 ± 0.0287
A4D664_9INFA_Soh_CCL141_2019	0.0331 ± 0.0005	0.4263 ± 0.0395	0.0265 ± 0.0267	0.1372 ± 0.0005	0.32 ± 0.1069	0.1748 ± 0.0142	0.159 ± 0.0004	0.2849 ± 0.0962	0.193 ± 0.0174	0.4345 ± 0.0003	0.4457 ± 0.0077
A4GRB6_PSEAI_Chen_2020	0.6246 ± 0.0005	0.7349 ± 0.0156	0.6798 ± 0.0052	0.7283 ± 0.0004	0.755 ± 0.0199	0.7414 ± 0.0101	0.7283 ± 0.0003	0.7883 ± 0.0156	0.7468 ± 0.0093	0.7076 ± 0.0008	0.7209 ± 0.0084
AACC1_PSEAI_Dandage_2018	0.4722 ± 0.0056	0.4583 ± 0.0325	0.4991 ± 0.0119	0.4792 ± 0.0056	0.4467 ± 0.0504	0.4895 ± 0.0058	0.5278 ± 0.0037	0.5032 ± 0.0182	0.5388 ± 0.0131	0.4732 ± 0.0049	0.4826 ± 0.017
ADRB2_HUMAN_Jones_2020	0.5245 ± 0.0004	0.5221 ± 0.0218	0.526 ± 0.0015	0.4967 ± 0.0006	0.536 ± 0.0145	0.5014 ± 0.0035	0.5313 ± 0.0004	0.5402 ± 0.0132	0.5306 ± 0.0035	0.5457 ± 0.0006	0.5458 ± 0.0007
AMIE_PSEAE_Wrenbeck_2017	0.5984 ± 0.0006	0.6659 ± 0.0134	0.6224 ± 0.0088	0.5536 ± 0.001	0.6062 ± 0.0307	0.5715 ± 0.0117	0.6042 ± 0.0009	0.6541 ± 0.0207	0.6195 ± 0.0099	0.6313 ± 0.0011	0.638 ± 0.007
B3VI55_LIPST_Klesmith_2015	0.5367 ± 0.0002	0.56 ± 0.0244	0.5413 ± 0.0032	0.5168 ± 0.0005	0.5575 ± 0.0191	0.5227 ± 0.0019	0.4246 ± 0.0006	0.5554 ± 0.0327	0.4351 ± 0.0059	0.5449 ± 0.0003	0.5422 ± 0.0043
BLAT_ECOLX_Deng_2012	0.4911 ± 0.0008	0.5047 ± 0.0233	0.5453 ± 0.0143	0.5298 ± 0.0008	0.4939 ± 0.0284	0.5715 ± 0.0128	0.4909 ± 0.0007	0.5107 ± 0.0209	0.5316 ± 0.0099	0.4722 ± 0.0016	0.5022 ± 0.0257
BLAT_ECOLX_Firnberg_2014	0.6494 ± 0.0009	0.747 ± 0.04	0.6796 ± 0.0072	0.7278 ± 0.0005	0.7831 ± 0.0165	0.7378 ± 0.0067	0.6614 ± 0.0008	0.8 ± 0.0177	0.6792 ± 0.006	0.69 ± 0.0003	0.6964 ± 0.0057
BLAT_ECOLX_Jacquier_2013	0.6389 ± 0.0031	0.6547 ± 0.0085	0.6606 ± 0.005	0.6942 ± 0.0033	0.6775 ± 0.0414	0.7012 ± 0.009	0.6598 ± 0.0041	0.6993 ± 0.0185	0.6611 ± 0.0035	0.5854 ± 0.0037	0.5878 ± 0.0065
BLAT_ECOLX_Stiffler_2015	0.6523 ± 0.0011	0.7649 ± 0.018	0.6778 ± 0.0093	0.7223 ± 0.0007	0.7691 ± 0.009	0.7327 ± 0.0097	0.6591 ± 0.0009	0.7937 ± 0.0118	0.6708 ± 0.0092	0.6895 ± 0.0011	0.7008 ± 0.0102
BRCA1_HUMAN_Findlay_2018	0.3721 ± 0.0043	0.4393 ± 0.0435	0.4007 ± 0.015	0.5351 ± 0.0031	0.5034 ± 0.0239	0.5471 ± 0.0089	0.5339 ± 0.0013	0.5136 ± 0.0191	0.5405 ± 0.011	0.4544 ± 0.0039	0.4681 ± 0.0079
C6KNH7_9INFA_Lee_2018	0.4219 ± 0.0005	0.4652 ± 0.0487	0.4498 ± 0.0092	0.4638 ± 0.0001	0.507 ± 0.0469	0.4862 ± 0.0032	0.5656 ± 0.0004	0.5701 ± 0.0273	0.5815 ± 0.0025	0.4806 ± 0.0005	0.5034 ± 0.0061
CALM1_HUMAN_Weile_2017	0.2294 ± 0.0053	0.2316 ± 0.0204	0.2222 ± 0.0258	0.2092 ± 0.0041	0.1729 ± 0.0318	0.1831 ± 0.0361	0.1568 ± 0.0045	0.2003 ± 0.0134	0.1363 ± 0.0193	0.2268 ± 0.0022	0.2176 ± 0.0214
CAPSD_AAV2S_Sinai_substitutions_2021	0.1745 ± 0.0002	0.621 ± 0.0331	0.3179 ± 0.0403	0.2002 ± 0.0002	0.5752 ± 0.0806	0.4986 ± 0.0618	0.354 ± 0.0001	0.6234 ± 0.0368	0.5344 ± 0.0298	0.5111 ± 0.0001	0.6 ± 0.0553
CCDB_ECOLI_Adkar_2012	0.3428 ± 0.0047	0.6621 ± 0.0569	0.615 ± 0.0591	0.4781 ± 0.004	0.6435 ± 0.0211	0.6545 ± 0.0427	0.4464 ± 0.0015	0.7208 ± 0.0387	0.6367 ± 0.0255	0.4733 ± 0.003	0.6651 ± 0.0405
CCDB_ECOLI_Tripathi_2016	0.4323 ± 0.005	0.5222 ± 0.0251	0.4563 ± 0.0153	0.5131 ± 0.0033	0.5505 ± 0.0291	0.5281 ± 0.0166	0.4744 ± 0.0032	0.5238 ± 0.018	0.5067 ± 0.024	0.4948 ± 0.003	0.5099 ± 0.0171
CP2C9_HUMAN_Amorosi_abundance_2021	0.5837 ± 0.0008	0.6246 ± 0.0191	0.5896 ± 0.0009	0.6281 ± 0.0004	0.6603 ± 0.0128	0.6325 ± 0.0034	0.5627 ± 0.0005	0.6567 ± 0.0285	0.566 ± 0.0028	0.5936 ± 0.0004	0.5953 ± 0.0017
CP2C9_HUMAN_Amorosi_activity_2021	0.6315 ± 0.001	0.6793 ± 0.0103	0.6551 ± 0.0064	0.6718 ± 0.0004	0.7119 ± 0.0155	0.6832 ± 0.0049	0.623 ± 0.0006	0.7142 ± 0.0213	0.634 ± 0.0062	0.6435 ± 0.0005	0.6538 ± 0.0057
DLG4_HUMAN_Faure_2021	0.4861 ± 0.0017	0.654 ± 0.0568	0.5697 ± 0.041	0.5207 ± 0.0017	0.6564 ± 0.0564	0.5692 ± 0.0306	0.3935 ± 0.0018	0.7195 ± 0.0275	0.4436 ± 0.0585	0.6156 ± 0.0007	0.6433 ± 0.0214
DLG4_RAT_McLaughlin_2012	0.5333 ± 0.0024	0.5954 ± 0.0283	0.5822 ± 0.0155	0.438 ± 0.0025	0.6102 ± 0.0346	0.5204 ± 0.0363	0.351 ± 0.003	0.5948 ± 0.0438	0.4868 ± 0.0411	0.5058 ± 0.0034	0.5454 ± 0.0203
DYR_ECOLI_Thompson_plusLon_2019	0.4024 ± 0.0028	0.5074 ± 0.0226	0.4685 ± 0.0417	0.479 ± 0.0019	0.522 ± 0.0282	0.5181 ± 0.0378	0.445 ± 0.0021	0.4992 ± 0.0389	0.4927 ± 0.0334	0.4411 ± 0.0031	0.4912 ± 0.0347
ENV_HV1B9_DuenasDecamp_2016	0.4205 ± 0.0125	0.4967 ± 0.0227	0.4748 ± 0.0243	0.0258 ± 0.007	0.4461 ± 0.0268	0.3605 ± 0.071	0.3099 ± 0.0111	0.4879 ± 0.0481	0.4516 ± 0.0808	0.3739 ± 0.0155	0.4298 ± 0.0154
ENV_HV1BR_Haddox_2016	0.2996 ± 0.0005	0.3621 ± 0.0227	0.1992 ± 0.2366	0.0358 ± 0.0004	0.2531 ± 0.0604	0.0435 ± 0.0073	0.2647 ± 0.0007	0.3369 ± 0.0288	0.26 ± 0.0054	0.3485 ± 0.0003	0.22 ± 0.2544
ESTA_BACSU_Nutschel_2020	0.3025 ± 0.0031	0.4327 ± 0.0263	0.3557 ± 0.0261	0.3018 ± 0.0037	0.4069 ± 0.0473	0.3526 ± 0.03	0.3883 ± 0.0026	0.4551 ± 0.0355	0.4104 ± 0.0126	0.404 ± 0.0017	0.4458 ± 0.0054
F7YBW8_MESOW_Aakre_2015	0.4176 ± 0.0	0.3782 ± 0.0111	0.4336 ± 0.0	0.4091 ± 0.0	0.3845 ± 0.015	0.369 ± 0.0443	0.3717 ± 0.0	0.3682 ± 0.0113	0.4041 ± 0.0498	0.3667 ± 0.0	0.378 ± 0.0209
GAL4_YEAST_Kitzman_2015	0.4419 ± 0.0053	0.6161 ± 0.0355	0.5152 ± 0.0379	0.6559 ± 0.0033	0.6326 ± 0.0262	0.6612 ± 0.0054	0.5926 ± 0.0038	0.6194 ± 0.0281	0.6048 ± 0.0132	0.6283 ± 0.0038	0.6353 ± 0.0099
GCN4_YEAST_Staller_induction_2018	0.2314 ± 0.0	0.2125 ± 0.004	0.2648 ± 0.0	0.2561 ± 0.0	0.2271 ± 0.0145	0.256 ± 0.0	0.1393 ± 0.0	0.2441 ± 0.0242	0.1388 ± 0.0008	0.2143 ± 0.0	0.2134 ± 0.0012
GFP_AEQVI_Sarkisyan_2016	0.5281 ± 0.0002	0.6721 ± 0.0212	0.0709 ± 0.0922	0.5254 ± 0.0002	0.6431 ± 0.0299	0.1749 ± 0.4685	0.5981 ± 0.0002	0.7345 ± 0.0092	0.3576 ± 0.4205	0.6787 ± 0.0002	0.6846 ± 0.0062
GRB2_HUMAN_Faure_2021	0.4293 ± 0.0002	0.6361 ± 0.0362	0.6035 ± 0.021	0.6474 ± 0.0001	0.7039 ± 0.0146	0.6936 ± 0.0259	0.5228 ± 0.0001	0.7045 ± 0.0175	0.6455 ± 0.0262	0.5098 ± 0.0001	0.63 ± 0.0148
HIS7_YEAST_Pokusaeva_2019	0.3751 ± 0.0	0.3992 ± 0.0575	0.2273 ± 0.3253	0.4197 ± 0.0	0.4051 ± 0.0588	0.1453 ± 0.3143	0.4853 ± 0.0	0.3829 ± 0.1372	0.1613 ± 0.3562	0.5224 ± 0.0	0.2338 ± 0.393
HSP82_YEAST_Flynn_2019	0.3473 ± 0.0004	0.392 ± 0.0377	0.3557 ± 0.0058	0.2584 ± 0.0007	0.3544 ± 0.0428	0.2697 ± 0.0044	0.3143 ± 0.0003	0.3688 ± 0.0484	0.3234 ± 0.0053	0.3562 ± 0.0004	0.363 ± 0.0057
HSP82_YEAST_Mishra_2016	0.5234 ± 0.001	0.5873 ± 0.0206	0.55 ± 0.0107	0.4357 ± 0.0015	0.5701 ± 0.0457	0.4559 ± 0.0133	0.457 ± 0.0014	0.621 ± 0.0122	0.4714 ± 0.0074	0.5629 ± 0.0014	0.5652 ± 0.0083
I6TAH8_I68A0_Doud_2015	0.0264 ± 0.001	0.3326 ± 0.1132	0.0572 ± 0.0438	0.0166 ± 0.0008	0.2776 ± 0.1395	0.0741 ± 0.0224	0.0901 ± 0.001	0.2715 ± 0.1477	0.1179 ± 0.0701	0.3532 ± 0.0005	0.3762 ± 0.0065
IF1_ECOLI_Kelsic_2016	0.5497 ± 0.0034	0.5668 ± 0.0799	0.5568 ± 0.0192	0.5786 ± 0.0044	0.629 ± 0.0564	0.5904 ± 0.0219	0.5336 ± 0.0052	0.6443 ± 0.0546	0.5523 ± 0.0297	0.4068 ± 0.0048	0.4963 ± 0.0245
KCNH2_HUMAN_Kozek_2020	0.2421 ± 0.0582	0.627 ± 0.0554	0.4342 ± 0.0386	0.5316 ± 0.0421	0.709 ± 0.0452	0.5857 ± 0.0755	0.2274 ± 0.0467	0.6893 ± 0.054	0.4659 ± 0.0544	0.4589 ± 0.0241	0.584 ± 0.0474
KKA2_KLEPN_Melnikov_2014	0.5838 ± 0.0008	0.6507 ± 0.0149	0.6103 ± 0.0062	0.5787 ± 0.001	0.6584 ± 0.023	0.5951 ± 0.006	0.6282 ± 0.0006	0.6817 ± 0.0069	0.636 ± 0.0087	0.6471 ± 0.0007	0.6509 ± 0.0053
MK01_HUMAN_Brenan_2016	0.1304 ± 0.0008	0.1977 ± 0.0481	0.0776 ± 0.119	0.1641 ± 0.0003	0.2418 ± 0.0438	0.1312 ± 0.1051	0.1447 ± 0.0004	0.1913 ± 0.041	0.1198 ± 0.0929	0.2345 ± 0.0005	0.2414 ± 0.0071
MSH2_HUMAN_Jia_2020	0.3773 ± 0.0004	0.3959 ± 0.0102	0.388 ± 0.0042	0.3188 ± 0.0002	0.4191 ± 0.0176	0.3284 ± 0.0046	0.3663 ± 0.0005	0.3837 ± 0.0168	0.3714 ± 0.0038	0.3752 ± 0.0005	0.3845 ± 0.0052
MTH3_HAEAE_Rockah-Shmuel_2015	0.6745 ± 0.0015	0.6677 ± 0.0099	0.6903 ± 0.0012	0.4987 ± 0.0031	0.6231 ± 0.0459	0.5091 ± 0.0107	0.5649 ± 0.0027	0.6609 ± 0.0178	0.5727 ± 0.0096	0.6721 ± 0.0024	0.6713 ± 0.003
NCAP_I34A1_Doud_2015	0.0178 ± 0.0006	0.3176 ± 0.1112	0.0176 ± 0.0333	0.02 ± 0.0008	0.362 ± 0.0313	0.0159 ± 0.0353	0.1349 ± 0.0003	0.2508 ± 0.132	0.056 ± 0.1239	0.3515 ± 0.0004	0.3592 ± 0.0058
NRAM_I33A0_Jiang_standard_2016	0.1651 ± 0.0095	0.6474 ± 0.0601	0.467 ± 0.0454	0.1788 ± 0.023	0.6578 ± 0.0327	0.4731 ± 0.0503	0.5545 ± 0.0312	0.6686 ± 0.0398	0.6434 ± 0.0348	0.6396 ± 0.0112	0.6551 ± 0.0177
NUD15_HUMAN_Suiter_2020	0.5983 ± 0.0014	0.6408 ± 0.0326	0.5997 ± 0.0014	0.5264 ± 0.0017	0.6458 ± 0.0243	0.5647 ± 0.022	0.6433 ± 0.0009	0.6902 ± 0.0321	0.6581 ± 0.0117	0.6046 ± 0.0014	0.6122 ± 0.0046
P53_HUMAN_Giacomelli_NULL_Etoposide_2018	0.4547 ± 0.0007	0.4719 ± 0.0247	0.4658 ± 0.005	0.4246 ± 0.0008	0.4673 ± 0.0098	0.4364 ± 0.008	0.5088 ± 0.0007	0.4706 ± 0.011	0.5136 ± 0.003	0.4383 ± 0.0009	0.4427 ± 0.0045
P53_HUMAN_Giacomelli_NULL_Nutlin_2018	0.4449 ± 0.0009	0.4496 ± 0.0255	0.4644 ± 0.0093	0.3967 ± 0.001	0.4434 ± 0.0357	0.4188 ± 0.015	0.5258 ± 0.0007	0.5167 ± 0.025	0.534 ± 0.0077	0.4408 ± 0.0011	0.4528 ± 0.0111
P53_HUMAN_Giacomelli_WT_Nutlin_2018	0.5036 ± 0.001	0.6149 ± 0.0324	0.5093 ± 0.0104	0.3842 ± 0.0009	0.6217 ± 0.0366	0.4082 ± 0.0256	0.6408 ± 0.0004	0.6491 ± 0.0151	0.6531 ± 0.0087	0.5372 ± 0.0003	0.5623 ± 0.0146
P53_HUMAN_Kotler_2018	0.5375 ± 0.003	0.6051 ± 0.0218	0.5677 ± 0.0247	0.6669 ± 0.005	0.6707 ± 0.0219	0.6867 ± 0.0151	0.5398 ± 0.0052	0.6711 ± 0.0217	0.559 ± 0.0167	0.6028 ± 0.0037	0.6168 ± 0.016
P84126_THETH_Chan_2017	0.5371 ± 0.0024	0.6565 ± 0.0331	0.6001 ± 0.0259	0.5865 ± 0.0028	0.6804 ± 0.0297	0.6614 ± 0.0206	0.4763 ± 0.002	0.6677 ± 0.0323	0.5196 ± 0.0304	0.5197 ± 0.0022	0.5935 ± 0.0385
PA_I34A1_Wu_2015	0.0467 ± 0.0032	0.4848 ± 0.0439	0.0216 ± 0.0465	0.0386 ± 0.0034	0.392 ± 0.044	0.0207 ± 0.0263	0.2744 ± 0.0025	0.2301 ± 0.0654	0.2883 ± 0.0086	0.5856 ± 0.0015	0.5843 ± 0.0046
PABP_YEAST_Melamed_2013	0.6262 ± 0.0001	0.7264 ± 0.009	0.7136 ± 0.0075	0.6823 ± 0.0001	0.7258 ± 0.0086	0.7344 ± 0.0117	0.7022 ± 0.0001	0.7574 ± 0.0096	0.7416 ± 0.0045	0.6749 ± 0.0001	0.718 ± 0.0083
POLG_CXB3N_Mattenberger_2021	-0.0431 ± 0.0004	0.3049 ± 0.1509	0.0573 ± 0.0457	0.3815 ± 0.0003	0.4373 ± 0.0367	0.387 ± 0.0046	0.3518 ± 0.0003	0.4383 ± 0.0396	0.3574 ± 0.0056	0.4952 ± 0.0004	0.4991 ± 0.0018
POLG_HCVJF_Qi_2014	0.5932 ± 0.0024	0.6416 ± 0.0223	0.6333 ± 0.0192	0.1343 ± 0.0023	0.6083 ± 0.1061	0.3273 ± 0.1224	0.3468 ± 0.0025	0.6694 ± 0.0304	0.4553 ± 0.0518	0.6374 ± 0.0026	0.6359 ± 0.028
PTEN_HUMAN_Matreyek_2021	0.4059 ± 0.0008	0.4999 ± 0.051	0.4225 ± 0.0108	0.4646 ± 0.0007	0.5212 ± 0.0258	0.4747 ± 0.0075	0.4481 ± 0.001	0.5456 ± 0.0387	0.4646 ± 0.0113	0.4988 ± 0.001	0.5122 ± 0.0079
PTEN_HUMAN_Mighell_2018	0.4632 ± 0.0006	0.5163 ± 0.0198	0.4765 ± 0.0039	0.4924 ± 0.001	0.5311 ± 0.0251	0.4981 ± 0.0056	0.4628 ± 0.0009	0.5425 ± 0.0055	0.4675 ± 0.0038	0.5253 ± 0.0006	0.5283 ± 0.0021
Q2N0S5_9HIV1_Haddox_2018	0.4817 ± 0.0005	0.623 ± 0.0335	0.5192 ± 0.0078	0.0287 ± 0.0004	0.5212 ± 0.0659	0.0478 ± 0.0135	0.4378 ± 0.0005	0.6608 ± 0.0361	0.4495 ± 0.0086	0.5155 ± 0.0004	0.5244 ± 0.0067
Q59976_STRSQ_Romero_2015	0.5046 ± 0.002	0.645 ± 0.0165	0.5207 ± 0.0018	0.5536 ± 0.0014	0.6315 ± 0.0395	0.558 ± 0.0045	0.576 ± 0.0014	0.6652 ± 0.0223	0.5811 ± 0.0035	0.6839 ± 0.0016	0.6851 ± 0.0017
R1AB_SARS2_Flynn_growth_2022	-0.0334 ± 0.0011	0.572 ± 0.0531	0.1462 ± 0.0349	0.1182 ± 0.0008	0.5909 ± 0.0241	0.1931 ± 0.0839	0.4491 ± 0.0009	0.6661 ± 0.0321	0.485 ± 0.021	0.5865 ± 0.0016	0.6016 ± 0.01
RASH_HUMAN_Bandaru_2017	0.3428 ± 0.0027	0.5294 ± 0.0745	0.4424 ± 0.0401	0.4777 ± 0.0012	0.5803 ± 0.0546	0.5303 ± 0.0299	0.3113 ± 0.0022	0.5475 ± 0.0562	0.3934 ± 0.0461	0.4371 ± 0.0014	0.4966 ± 0.0323
REV_HV1H2_Fernandes_2016	0.2185 ± 0.0031	0.331 ± 0.037	0.2802 ± 0.0399	0.2247 ± 0.0031	0.3273 ± 0.0206	0.2587 ± 0.0351	0.3337 ± 0.002	0.3368 ± 0.0487	0.3557 ± 0.0293	0.2941 ± 0.0027	0.3148 ± 0.0106
RL401_YEAST_Mavor_2016	0.2397 ± 0.0073	0.5828 ± 0.0304	0.4466 ± 0.0429	0.5286 ± 0.0039	0.5659 ± 0.0455	0.5659 ± 0.0269	0.3638 ± 0.0083	0.5966 ± 0.0523	0.4737 ± 0.0713	0.3376 ± 0.0054	0.4374 ± 0.0699
RL401_YEAST_Roscoe_2013	0.2545 ± 0.0059	0.6861 ± 0.0585	0.5227 ± 0.0365	0.5937 ± 0.0031	0.6888 ± 0.0615	0.6552 ± 0.0191	0.4008 ± 0.0082	0.7393 ± 0.0379	0.532 ± 0.0785	0.3943 ± 0.0039	0.5509 ± 0.0395
RL401_YEAST_Roscoe_2014	0.1919 ± 0.0082	0.5597 ± 0.064	0.4618 ± 0.045	0.5316 ± 0.0034	0.6112 ± 0.0297	0.6059 ± 0.0398	0.3396 ± 0.0034	0.6113 ± 0.0395	0.5073 ± 0.0608	0.3703 ± 0.0036	0.533 ± 0.0367
SC6A4_HUMAN_Young_2021	0.5309 ± 0.0003	0.5604 ± 0.0074	0.533 ± 0.0043	0.5421 ± 0.0002	0.5522 ± 0.0199	0.543 ± 0.0033	0.549 ± 0.0002	0.5747 ± 0.0179	0.5512 ± 0.0026	0.5498 ± 0.0003	0.5505 ± 0.0008
SCN5A_HUMAN_Glazer_2019	0.1461 ± 0.0389	0.0758 ± 0.0447	0.1581 ± 0.0844	0.0935 ± 0.0682	0.1257 ± 0.0722	0.0539 ± 0.0694	0.0998 ± 0.0581	0.099 ± 0.032	0.0044 ± 0.0982	0.1232 ± 0.0437	0.0979 ± 0.0707
SPG1_STRSG_Olson_2014	0.1246 ± 0.0	0.6326 ± 0.0777	0.5473 ± 0.0886	0.3186 ± 0.0	0.6461 ± 0.0187	0.5634 ± 0.0562	0.3723 ± 0.0	0.6592 ± 0.0549	0.6014 ± 0.069	0.2866 ± 0.0	0.5419 ± 0.1084
SPIKE_SARS2_Starr_bind_2020	-0.0636 ± 0.0007	0.4366 ± 0.0835	0.162 ± 0.0519	-0.0185 ± 0.0011	0.345 ± 0.0392	0.1856 ± 0.0387	0.5287 ± 0.0004	0.6061 ± 0.0521	0.5718 ± 0.0218	0.1451 ± 0.002	0.2792 ± 0.0726
SPIKE_SARS2_Starr_expr_2020	-0.0249 ± 0.0033	0.3651 ± 0.182	0.1892 ± 0.0682	0.0171 ± 0.0033	0.3575 ± 0.0449	0.2 ± 0.0515	0.644 ± 0.0012	0.6435 ± 0.1427	0.6816 ± 0.0122	0.3253 ± 0.002	0.4159 ± 0.0529
SRC_HUMAN_Ahler_CD_2019	0.5531 ± 0.0017	0.5932 ± 0.0294	0.5933 ± 0.0097	0.5475 ± 0.0023	0.5946 ± 0.0192	0.5727 ± 0.0152	0.4026 ± 0.0026	0.6201 ± 0.016	0.4555 ± 0.0197	0.5498 ± 0.0015	0.5791 ± 0.015
SUMO1_HUMAN_Weile_2017	0.4635 ± 0.005	0.4644 ± 0.0228	0.4786 ± 0.0173	0.5005 ± 0.0048	0.5287 ± 0.0304	0.5233 ± 0.0196	0.4425 ± 0.0053	0.503 ± 0.025	0.4742 ± 0.0238	0.4401 ± 0.003	0.4565 ± 0.0116
SYUA_HUMAN_Newberry_2020	0.2336 ± 0.003	0.3661 ± 0.0799	0.246 ± 0.0049	0.1258 ± 0.0028	0.4691 ± 0.0464	0.128 ± 0.002	0.1619 ± 0.0022	0.4869 ± 0.0547	0.1684 ± 0.0061	0.2219 ± 0.0033	0.2272 ± 0.0073
TADBP_HUMAN_Bolognesi_2019	0.0267 ± 0.0037	0.6217 ± 0.081	0.0436 ± 0.0538	-0.1161 ± 0.0053	0.5816 ± 0.092	0.1389 ± 0.0265	-0.3177 ± 0.0048	0.6909 ± 0.0523	0.3297 ± 0.0234	0.005 ± 0.0039	0.1041 ± 0.0426
TAT_HV1BR_Fernandes_2016	0.2915 ± 0.0028	0.4665 ± 0.0373	0.4067 ± 0.0203	-0.0447 ± 0.0049	0.4023 ± 0.0597	0.2792 ± 0.0454	0.2098 ± 0.0045	0.4669 ± 0.0423	0.3355 ± 0.0623	0.3887 ± 0.0023	0.42 ± 0.0168
TPK1_HUMAN_Weile_2017	0.2698 ± 0.0023	0.2728 ± 0.0226	0.2721 ± 0.0045	0.3314 ± 0.0015	0.3064 ± 0.0252	0.3325 ± 0.0061	0.26 ± 0.0014	0.257 ± 0.0305	0.2604 ± 0.004	0.2342 ± 0.0015	0.2372 ± 0.0043
TPMT_HUMAN_Matreyek_2018	0.5079 ± 0.0012	0.541 ± 0.0067	0.5204 ± 0.0072	0.5383 ± 0.0002	0.508 ± 0.0367	0.5423 ± 0.0038	0.5316 ± 0.0008	0.5537 ± 0.0112	0.5342 ± 0.0027	0.5538 ± 0.0015	0.556 ± 0.0017
TPOR_HUMAN_Bridgford_S505N_2020	0.3828 ± 0.0144	0.4748 ± 0.0465	0.4646 ± 0.0388	0.2925 ± 0.015	0.4772 ± 0.0341	0.405 ± 0.0577	0.3464 ± 0.0129	0.5191 ± 0.0229	0.4577 ± 0.043	0.4042 ± 0.0112	0.5086 ± 0.0411
TRPC_SACS2_Chan_2017	0.5951 ± 0.0043	0.6208 ± 0.0465	0.6365 ± 0.0131	0.6426 ± 0.0034	0.6601 ± 0.0323	0.6618 ± 0.0132	0.542 ± 0.0054	0.6271 ± 0.0443	0.5769 ± 0.0253	0.5298 ± 0.0037	0.5692 ± 0.0151
TRPC_THEMA_Chan_2017	0.4817 ± 0.0026	0.5386 ± 0.0702	0.5711 ± 0.0341	0.4601 ± 0.0041	0.5211 ± 0.0366	0.5309 ± 0.0499	0.3925 ± 0.004	0.5507 ± 0.0629	0.4962 ± 0.0641	0.3685 ± 0.0023	0.4941 ± 0.0359
UBC9_HUMAN_Weile_2017	0.4886 ± 0.0017	0.5136 ± 0.0124	0.5045 ± 0.0305	0.4528 ± 0.0027	0.4811 ± 0.0163	0.471 ± 0.0197	0.3432 ± 0.0018	0.4937 ± 0.0313	0.3924 ± 0.0408	0.4769 ± 0.0016	0.5016 ± 0.0281
UBE4B_MOUSE_Starita_2013	0.4436 ± 0.0093	0.4452 ± 0.0285	0.4518 ± 0.0119	0.4095 ± 0.0079	0.4547 ± 0.0169	0.4178 ± 0.011	0.4137 ± 0.0096	0.4157 ± 0.0191	0.4036 ± 0.0139	0.4383 ± 0.0067	0.4391 ± 0.0153
VKOR1_HUMAN_Chiasson_abundance_2020	0.4524 ± 0.0035	0.5449 ± 0.0294	0.4631 ± 0.0214	0.5053 ± 0.0031	0.58 ± 0.0309	0.5204 ± 0.0103	0.425 ± 0.0039	0.5913 ± 0.0527	0.435 ± 0.0228	0.4371 ± 0.0041	0.4612 ± 0.0165
VKOR1_HUMAN_Chiasson_activity_2020	0.414 ± 0.0064	0.4056 ± 0.0182	0.4253 ± 0.0077	0.4148 ± 0.0048	0.3587 ± 0.0547	0.4157 ± 0.0051	0.3626 ± 0.0086	0.4037 ± 0.0251	0.3627 ± 0.0088	0.4362 ± 0.0079	0.4327 ± 0.0094
YAP1_HUMAN_Araya_2012	0.2675 ± 0.0007	0.5159 ± 0.0165	0.4394 ± 0.0347	0.4246 ± 0.0007	0.5142 ± 0.0229	0.5081 ± 0.0215	0.3338 ± 0.0006	0.5534 ± 0.0237	0.4871 ± 0.0131	0.3353 ± 0.0006	0.4445 ± 0.0574
average	0.3743 ± 0.0011	0.5154 ± 0.0063	0.4268 ± 0.0077	0.39 ± 0.0011	0.517 ± 0.0034	0.4307 ± 0.0106	0.4146 ± 0.001	0.5368 ± 0.004	0.4547 ± 0.0071	0.4629 ± 0.0009	0.4891 ± 0.0077

## Sheet: Train Size 80
Protein	ESM-1v (Zero-Shot) spearmanr	ESM-1v (FSFP) spearmanr	ESM-1v (Ridge) spearmanr	ESM2 (Zero-Shot) spearmanr	ESM2 (FSFP) spearmanr	ESM2 (Ridge) spearmanr	SaProt (Zero-Shot) spearmanr	SaProt (FSFP) spearmanr	SaProt (Ridge) spearmanr	GEMME (Zero-Shot) spearmanr	GEMME (Ridge) spearmanr
A0A140D2T1_ZIKV_Sourisseau_growth_2019	-0.0588 ± 0.0014	0.2975 ± 0.1343	0.0447 ± 0.0496	0.209 ± 0.0011	0.39 ± 0.1173	0.2251 ± 0.0108	-0.0349 ± 0.001	0.1915 ± 0.162	0.0375 ± 0.0384	0.4452 ± 0.0006	0.3007 ± 0.294
A0A192B1T2_9HIV1_Haddox_2018	0.469 ± 0.0004	0.6531 ± 0.0138	0.5028 ± 0.0138	0.064 ± 0.0005	0.6222 ± 0.0319	0.1301 ± 0.0315	0.418 ± 0.0002	0.6914 ± 0.0164	0.4454 ± 0.0133	0.5038 ± 0.0002	0.5134 ± 0.0063
A0A1I9GEU1_NEIME_Kennouche_2019	0.0748 ± 0.0074	0.0875 ± 0.037	0.067 ± 0.0565	0.0332 ± 0.0089	0.0463 ± 0.0474	0.029 ± 0.0402	0.0728 ± 0.006	0.0804 ± 0.0509	0.0851 ± 0.0259	0.0576 ± 0.0074	0.0062 ± 0.0528
A0A2Z5U3Z0_9INFA_Doud_2016	0.5041 ± 0.0004	0.6021 ± 0.0089	0.5319 ± 0.0067	0.4917 ± 0.0005	0.5592 ± 0.0528	0.5105 ± 0.0066	0.5539 ± 0.0003	0.5962 ± 0.0254	0.5665 ± 0.0085	0.548 ± 0.0003	0.5545 ± 0.0061
A0A2Z5U3Z0_9INFA_Wu_2014	0.4548 ± 0.0009	0.4817 ± 0.028	0.4634 ± 0.003	0.4524 ± 0.0018	0.4637 ± 0.0139	0.4568 ± 0.004	0.4472 ± 0.002	0.4867 ± 0.0199	0.4508 ± 0.0037	0.5045 ± 0.0027	0.5056 ± 0.0039
A4_HUMAN_Seuma_2021	0.2593 ± 0.0004	0.5117 ± 0.0476	0.4799 ± 0.0472	0.4299 ± 0.0002	0.4515 ± 0.0539	0.4891 ± 0.045	0.4005 ± 0.0002	0.5501 ± 0.033	0.5422 ± 0.0334	0.4666 ± 0.0001	0.5045 ± 0.0442
A4D664_9INFA_Soh_CCL141_2019	0.033 ± 0.0007	0.4405 ± 0.0317	0.0553 ± 0.0413	0.1368 ± 0.0007	0.2558 ± 0.1221	0.1767 ± 0.0242	0.1588 ± 0.0004	0.3713 ± 0.1005	0.1923 ± 0.0265	0.4345 ± 0.0005	0.4489 ± 0.0107
A4GRB6_PSEAI_Chen_2020	0.6247 ± 0.0008	0.7427 ± 0.018	0.6858 ± 0.0125	0.7284 ± 0.0003	0.7725 ± 0.0084	0.7551 ± 0.0048	0.7281 ± 0.0005	0.7804 ± 0.0098	0.7555 ± 0.0057	0.7075 ± 0.0009	0.7291 ± 0.0062
AACC1_PSEAI_Dandage_2018	0.4709 ± 0.0065	0.472 ± 0.0109	0.4993 ± 0.0157	0.478 ± 0.0061	0.4385 ± 0.055	0.496 ± 0.0194	0.5265 ± 0.0049	0.5121 ± 0.012	0.5388 ± 0.0114	0.4711 ± 0.006	0.4817 ± 0.0147
ADRB2_HUMAN_Jones_2020	0.5251 ± 0.0004	0.5146 ± 0.0245	0.5254 ± 0.001	0.4973 ± 0.0007	0.5096 ± 0.0482	0.5025 ± 0.0038	0.532 ± 0.0004	0.553 ± 0.0066	0.5328 ± 0.003	0.5461 ± 0.0003	0.5454 ± 0.0013
AMIE_PSEAE_Wrenbeck_2017	0.5987 ± 0.0009	0.661 ± 0.0321	0.6292 ± 0.016	0.5536 ± 0.0009	0.6357 ± 0.0314	0.5812 ± 0.0136	0.6045 ± 0.0007	0.6627 ± 0.0154	0.6242 ± 0.0132	0.6316 ± 0.0013	0.6441 ± 0.0118
B3VI55_LIPST_Klesmith_2015	0.5367 ± 0.0003	0.5605 ± 0.0276	0.5457 ± 0.0053	0.5166 ± 0.0006	0.547 ± 0.0211	0.5261 ± 0.0037	0.4244 ± 0.0007	0.5428 ± 0.0603	0.4377 ± 0.0089	0.5447 ± 0.0005	0.5422 ± 0.0063
BLAT_ECOLX_Deng_2012	0.4908 ± 0.0006	0.5149 ± 0.0241	0.5459 ± 0.0195	0.5297 ± 0.0004	0.5193 ± 0.0194	0.5679 ± 0.0211	0.4912 ± 0.0005	0.5164 ± 0.0198	0.5388 ± 0.0193	0.472 ± 0.0016	0.5138 ± 0.0293
BLAT_ECOLX_Firnberg_2014	0.6492 ± 0.0007	0.7725 ± 0.0139	0.6781 ± 0.0118	0.7275 ± 0.0006	0.7925 ± 0.0134	0.7378 ± 0.0073	0.6614 ± 0.001	0.8246 ± 0.0173	0.6868 ± 0.0105	0.6901 ± 0.0008	0.7025 ± 0.0082
BLAT_ECOLX_Jacquier_2013	0.6388 ± 0.0051	0.6711 ± 0.0193	0.6613 ± 0.0066	0.695 ± 0.0057	0.6894 ± 0.0132	0.6987 ± 0.0074	0.6593 ± 0.0046	0.699 ± 0.0215	0.6601 ± 0.0047	0.5839 ± 0.0039	0.5862 ± 0.0062
BLAT_ECOLX_Stiffler_2015	0.6521 ± 0.0011	0.7724 ± 0.0219	0.6814 ± 0.0122	0.7221 ± 0.0008	0.7733 ± 0.0136	0.7346 ± 0.008	0.6592 ± 0.0006	0.795 ± 0.0182	0.6738 ± 0.0134	0.6892 ± 0.0009	0.7033 ± 0.0113
BRCA1_HUMAN_Findlay_2018	0.3729 ± 0.006	0.4573 ± 0.0417	0.4127 ± 0.0211	0.536 ± 0.0051	0.5006 ± 0.0312	0.5472 ± 0.01	0.5341 ± 0.0037	0.5297 ± 0.0356	0.5433 ± 0.0132	0.4557 ± 0.0055	0.4694 ± 0.0108
C6KNH7_9INFA_Lee_2018	0.4219 ± 0.0005	0.4784 ± 0.0694	0.4453 ± 0.0126	0.464 ± 0.0006	0.5226 ± 0.0328	0.4885 ± 0.0091	0.5658 ± 0.0004	0.5779 ± 0.0278	0.5836 ± 0.0037	0.4806 ± 0.0004	0.5079 ± 0.0061
CALM1_HUMAN_Weile_2017	0.2283 ± 0.0049	0.2175 ± 0.0343	0.2203 ± 0.0269	0.2086 ± 0.0041	0.1925 ± 0.0125	0.1993 ± 0.0209	0.1562 ± 0.0075	0.2153 ± 0.0229	0.1423 ± 0.0209	0.2256 ± 0.0024	0.196 ± 0.0273
CAPSD_AAV2S_Sinai_substitutions_2021	0.1746 ± 0.0002	0.6257 ± 0.0355	0.3504 ± 0.0207	0.2004 ± 0.0002	0.5528 ± 0.0416	0.5259 ± 0.0605	0.3541 ± 0.0002	0.6729 ± 0.0396	0.5709 ± 0.0174	0.5113 ± 0.0002	0.634 ± 0.064
CCDB_ECOLI_Adkar_2012	0.3419 ± 0.0052	0.7036 ± 0.0741	0.709 ± 0.0506	0.4785 ± 0.0054	0.729 ± 0.0219	0.7247 ± 0.042	0.4465 ± 0.0033	0.751 ± 0.0469	0.714 ± 0.0278	0.4743 ± 0.002	0.7435 ± 0.0177
CCDB_ECOLI_Tripathi_2016	0.4317 ± 0.0069	0.503 ± 0.0367	0.4896 ± 0.0366	0.5123 ± 0.0046	0.5609 ± 0.0184	0.5446 ± 0.0354	0.4731 ± 0.0042	0.5351 ± 0.0144	0.521 ± 0.0337	0.4937 ± 0.0038	0.5136 ± 0.0218
CP2C9_HUMAN_Amorosi_abundance_2021	0.5836 ± 0.0012	0.6417 ± 0.0191	0.5923 ± 0.0031	0.6279 ± 0.0005	0.6786 ± 0.0096	0.6343 ± 0.0066	0.5627 ± 0.0006	0.6538 ± 0.0339	0.5656 ± 0.0026	0.5936 ± 0.0004	0.5971 ± 0.0044
CP2C9_HUMAN_Amorosi_activity_2021	0.6311 ± 0.001	0.6907 ± 0.0133	0.6578 ± 0.0099	0.6714 ± 0.0003	0.7314 ± 0.0189	0.6804 ± 0.0071	0.6225 ± 0.0008	0.7162 ± 0.015	0.6336 ± 0.0084	0.6433 ± 0.0007	0.6531 ± 0.0083
DLG4_HUMAN_Faure_2021	0.4866 ± 0.0013	0.6753 ± 0.0145	0.6258 ± 0.0222	0.5212 ± 0.0014	0.6969 ± 0.033	0.6029 ± 0.0245	0.3937 ± 0.0015	0.7286 ± 0.0137	0.4927 ± 0.0581	0.6157 ± 0.0007	0.66 ± 0.0141
DLG4_RAT_McLaughlin_2012	0.5339 ± 0.003	0.6611 ± 0.013	0.5853 ± 0.0239	0.4393 ± 0.0019	0.6619 ± 0.0264	0.526 ± 0.046	0.3515 ± 0.0036	0.6537 ± 0.0268	0.4385 ± 0.0483	0.507 ± 0.0039	0.5533 ± 0.027
DYR_ECOLI_Thompson_plusLon_2019	0.4031 ± 0.0033	0.5223 ± 0.0332	0.4521 ± 0.0386	0.4789 ± 0.0019	0.5203 ± 0.0292	0.5085 ± 0.0353	0.445 ± 0.0015	0.4956 ± 0.0284	0.4868 ± 0.0279	0.4412 ± 0.0042	0.4765 ± 0.0313
ENV_HV1B9_DuenasDecamp_2016	0.4218 ± 0.0131	0.5192 ± 0.0412	0.4583 ± 0.0329	0.0315 ± 0.012	0.452 ± 0.0132	0.4097 ± 0.0368	0.3027 ± 0.0082	0.4934 ± 0.0252	0.4812 ± 0.0403	0.3705 ± 0.0135	0.4524 ± 0.0446
ENV_HV1BR_Haddox_2016	0.2998 ± 0.0006	0.3639 ± 0.0202	0.1892 ± 0.2252	0.0358 ± 0.0005	0.295 ± 0.0338	0.0258 ± 0.032	0.2648 ± 0.0007	0.3525 ± 0.0475	0.2535 ± 0.0126	0.3489 ± 0.0004	0.0988 ± 0.3036
ESTA_BACSU_Nutschel_2020	0.3026 ± 0.0038	0.4647 ± 0.0364	0.3693 ± 0.0378	0.3023 ± 0.0037	0.462 ± 0.0127	0.3676 ± 0.035	0.3905 ± 0.0029	0.5048 ± 0.0164	0.4275 ± 0.03	0.404 ± 0.0029	0.4564 ± 0.0152
F7YBW8_MESOW_Aakre_2015	0.4176 ± 0.0	0.3633 ± 0.013	0.4336 ± 0.0	0.4091 ± 0.0	0.3725 ± 0.0152	0.369 ± 0.0443	0.3717 ± 0.0	0.3673 ± 0.0085	0.4041 ± 0.0498	0.3667 ± 0.0	0.378 ± 0.0209
GAL4_YEAST_Kitzman_2015	0.4423 ± 0.0027	0.6301 ± 0.0192	0.5683 ± 0.019	0.6559 ± 0.0026	0.6583 ± 0.0191	0.6638 ± 0.0103	0.592 ± 0.0028	0.6337 ± 0.0235	0.6142 ± 0.0107	0.629 ± 0.0036	0.6388 ± 0.0121
GCN4_YEAST_Staller_induction_2018	0.2314 ± 0.0	0.2168 ± 0.0047	0.2648 ± 0.0	0.2561 ± 0.0	0.2256 ± 0.014	0.256 ± 0.0	0.1393 ± 0.0	0.2369 ± 0.0143	0.1388 ± 0.0008	0.2143 ± 0.0	0.2134 ± 0.0012
GFP_AEQVI_Sarkisyan_2016	0.5279 ± 0.0002	0.6725 ± 0.021	0.0662 ± 0.0915	0.5253 ± 0.0002	0.6831 ± 0.0165	0.1494 ± 0.5156	0.598 ± 0.0002	0.7343 ± 0.0137	0.6148 ± 0.0175	0.6787 ± 0.0002	0.6873 ± 0.0095
GRB2_HUMAN_Faure_2021	0.4291 ± 0.0001	0.6669 ± 0.02	0.6193 ± 0.0229	0.6473 ± 0.0001	0.7141 ± 0.0194	0.6993 ± 0.0302	0.5226 ± 0.0001	0.7306 ± 0.0218	0.6537 ± 0.0301	0.5096 ± 0.0001	0.6421 ± 0.0154
HIS7_YEAST_Pokusaeva_2019	0.3751 ± 0.0	0.4079 ± 0.0867	0.3425 ± 0.1255	0.4196 ± 0.0	0.3661 ± 0.0942	0.1012 ± 0.4021	0.4853 ± 0.0	0.3983 ± 0.1681	0.172 ± 0.3571	0.5224 ± 0.0	0.428 ± 0.158
HSP82_YEAST_Flynn_2019	0.3475 ± 0.0004	0.4258 ± 0.0312	0.359 ± 0.0062	0.2586 ± 0.0006	0.415 ± 0.0266	0.2701 ± 0.0098	0.3146 ± 0.0003	0.3826 ± 0.0357	0.3257 ± 0.0083	0.3566 ± 0.0004	0.3663 ± 0.0078
HSP82_YEAST_Mishra_2016	0.524 ± 0.0011	0.6301 ± 0.0157	0.5517 ± 0.0055	0.4358 ± 0.0014	0.5961 ± 0.0159	0.4604 ± 0.0172	0.4573 ± 0.0014	0.6301 ± 0.0095	0.4685 ± 0.0101	0.5631 ± 0.0014	0.5689 ± 0.0073
I6TAH8_I68A0_Doud_2015	0.0269 ± 0.0013	0.4634 ± 0.0674	0.0617 ± 0.0463	0.0169 ± 0.0011	0.4201 ± 0.0645	0.066 ± 0.0428	0.0907 ± 0.0014	0.5271 ± 0.0322	0.0828 ± 0.1006	0.3532 ± 0.0007	0.3769 ± 0.0136
IF1_ECOLI_Kelsic_2016	0.55 ± 0.0049	0.6382 ± 0.0464	0.5612 ± 0.0235	0.5789 ± 0.0054	0.6293 ± 0.0507	0.6035 ± 0.0294	0.5332 ± 0.006	0.6666 ± 0.0523	0.5686 ± 0.0288	0.4064 ± 0.0072	0.5286 ± 0.0388
KCNH2_HUMAN_Kozek_2020	0.2494 ± 0.0521	0.6774 ± 0.0537	0.4061 ± 0.1168	0.5495 ± 0.0407	0.6856 ± 0.0693	0.6239 ± 0.0776	0.2266 ± 0.0402	0.6918 ± 0.033	0.5112 ± 0.0437	0.4481 ± 0.0254	0.5816 ± 0.0363
KKA2_KLEPN_Melnikov_2014	0.5835 ± 0.001	0.6409 ± 0.0141	0.6045 ± 0.0094	0.5785 ± 0.0007	0.6609 ± 0.0142	0.5932 ± 0.0117	0.628 ± 0.0005	0.6822 ± 0.0213	0.6383 ± 0.0077	0.6469 ± 0.0007	0.6518 ± 0.0034
MK01_HUMAN_Brenan_2016	0.13 ± 0.0011	0.2141 ± 0.0563	0.0662 ± 0.1499	0.1639 ± 0.0007	0.2273 ± 0.0396	0.1388 ± 0.0981	0.1442 ± 0.0005	0.2527 ± 0.0547	0.1288 ± 0.0869	0.2341 ± 0.0006	0.2453 ± 0.0152
MSH2_HUMAN_Jia_2020	0.3772 ± 0.0003	0.3996 ± 0.0095	0.3889 ± 0.0072	0.3188 ± 0.0001	0.4142 ± 0.025	0.3317 ± 0.0079	0.3662 ± 0.0004	0.3984 ± 0.0132	0.3762 ± 0.0062	0.3752 ± 0.0004	0.3859 ± 0.009
MTH3_HAEAE_Rockah-Shmuel_2015	0.6747 ± 0.0021	0.6652 ± 0.0122	0.6908 ± 0.0033	0.502 ± 0.0047	0.6242 ± 0.0263	0.5237 ± 0.0132	0.5663 ± 0.0025	0.6575 ± 0.0113	0.5774 ± 0.0095	0.674 ± 0.0032	0.6712 ± 0.007
NCAP_I34A1_Doud_2015	0.0175 ± 0.0011	0.4089 ± 0.026	0.0253 ± 0.0413	0.0197 ± 0.0013	0.3783 ± 0.0463	0.0224 ± 0.0393	0.1346 ± 0.0005	0.2649 ± 0.1425	0.1283 ± 0.0834	0.3518 ± 0.0004	0.3636 ± 0.005
NRAM_I33A0_Jiang_standard_2016	0.1476 ± 0.0315	0.6699 ± 0.0493	0.5243 ± 0.0414	0.1703 ± 0.0177	0.7177 ± 0.0295	0.5476 ± 0.0324	0.5522 ± 0.0359	0.6944 ± 0.0435	0.6484 ± 0.0553	0.6375 ± 0.0251	0.6603 ± 0.0373
NUD15_HUMAN_Suiter_2020	0.5986 ± 0.002	0.6593 ± 0.0299	0.6199 ± 0.0253	0.5256 ± 0.0017	0.6499 ± 0.0266	0.5847 ± 0.0183	0.6438 ± 0.0005	0.6926 ± 0.017	0.667 ± 0.0136	0.6045 ± 0.0013	0.6359 ± 0.0173
P53_HUMAN_Giacomelli_NULL_Etoposide_2018	0.4548 ± 0.0007	0.4703 ± 0.0375	0.4697 ± 0.0101	0.4247 ± 0.0006	0.462 ± 0.0302	0.4447 ± 0.0097	0.5088 ± 0.0004	0.5083 ± 0.0189	0.5217 ± 0.0059	0.4384 ± 0.0008	0.4501 ± 0.0123
P53_HUMAN_Giacomelli_NULL_Nutlin_2018	0.4447 ± 0.0008	0.4557 ± 0.023	0.4708 ± 0.0127	0.3965 ± 0.0008	0.4459 ± 0.0336	0.4309 ± 0.0135	0.5258 ± 0.0005	0.4832 ± 0.0333	0.544 ± 0.0061	0.4404 ± 0.0012	0.4625 ± 0.0133
P53_HUMAN_Giacomelli_WT_Nutlin_2018	0.5041 ± 0.0011	0.6726 ± 0.0434	0.5306 ± 0.0254	0.3846 ± 0.0009	0.6348 ± 0.0259	0.4391 ± 0.029	0.6412 ± 0.0006	0.6982 ± 0.0164	0.6624 ± 0.0148	0.5377 ± 0.0005	0.5724 ± 0.0189
P53_HUMAN_Kotler_2018	0.5389 ± 0.0048	0.612 ± 0.0312	0.5934 ± 0.0232	0.6681 ± 0.006	0.6671 ± 0.0254	0.6813 ± 0.0108	0.54 ± 0.0097	0.6718 ± 0.0399	0.5699 ± 0.0307	0.6053 ± 0.0047	0.6264 ± 0.0172
P84126_THETH_Chan_2017	0.5369 ± 0.0031	0.6556 ± 0.062	0.6449 ± 0.0217	0.5865 ± 0.0031	0.6499 ± 0.037	0.6729 ± 0.0226	0.4765 ± 0.0018	0.7037 ± 0.0147	0.5601 ± 0.0485	0.5188 ± 0.0028	0.6181 ± 0.0124
PA_I34A1_Wu_2015	0.0444 ± 0.0033	0.4798 ± 0.0535	0.0437 ± 0.0336	0.0372 ± 0.0029	0.4006 ± 0.0386	0.0364 ± 0.0152	0.2744 ± 0.003	0.3761 ± 0.1171	0.2891 ± 0.0088	0.585 ± 0.0027	0.584 ± 0.0045
PABP_YEAST_Melamed_2013	0.6263 ± 0.0003	0.7375 ± 0.0165	0.7306 ± 0.0064	0.6824 ± 0.0002	0.7379 ± 0.0169	0.7311 ± 0.0257	0.7022 ± 0.0001	0.7658 ± 0.0135	0.7391 ± 0.0187	0.6749 ± 0.0002	0.7276 ± 0.0139
POLG_CXB3N_Mattenberger_2021	-0.0431 ± 0.0006	0.3677 ± 0.0553	0.0806 ± 0.0457	0.3815 ± 0.0005	0.4115 ± 0.0462	0.3879 ± 0.0063	0.3518 ± 0.0004	0.3876 ± 0.0663	0.3598 ± 0.007	0.4952 ± 0.0003	0.5 ± 0.0028
POLG_HCVJF_Qi_2014	0.5936 ± 0.0046	0.6722 ± 0.0354	0.6557 ± 0.0173	0.1356 ± 0.0039	0.6345 ± 0.0174	0.4094 ± 0.0812	0.3474 ± 0.0036	0.6948 ± 0.0159	0.5193 ± 0.0525	0.6381 ± 0.0034	0.6599 ± 0.0144
PTEN_HUMAN_Matreyek_2021	0.4056 ± 0.001	0.5315 ± 0.0237	0.4346 ± 0.0152	0.4644 ± 0.0009	0.5323 ± 0.0222	0.4751 ± 0.0123	0.4479 ± 0.001	0.5519 ± 0.0291	0.4647 ± 0.0129	0.4984 ± 0.001	0.513 ± 0.0094
PTEN_HUMAN_Mighell_2018	0.463 ± 0.0003	0.516 ± 0.0157	0.4791 ± 0.0031	0.4925 ± 0.0007	0.5276 ± 0.0206	0.5013 ± 0.0048	0.4627 ± 0.0007	0.5182 ± 0.0183	0.4708 ± 0.0029	0.5254 ± 0.0004	0.5293 ± 0.0029
Q2N0S5_9HIV1_Haddox_2018	0.4818 ± 0.0006	0.6486 ± 0.0102	0.5206 ± 0.0086	0.0284 ± 0.0004	0.5895 ± 0.0545	0.1129 ± 0.0318	0.4378 ± 0.0007	0.6693 ± 0.0789	0.4649 ± 0.0043	0.5156 ± 0.0003	0.524 ± 0.0082
Q59976_STRSQ_Romero_2015	0.5038 ± 0.002	0.6603 ± 0.0228	0.5226 ± 0.0038	0.5533 ± 0.0012	0.6549 ± 0.023	0.5596 ± 0.0058	0.5758 ± 0.0007	0.6637 ± 0.0278	0.5806 ± 0.0045	0.6832 ± 0.0012	0.6845 ± 0.0019
R1AB_SARS2_Flynn_growth_2022	-0.0331 ± 0.0019	0.6077 ± 0.0377	0.1802 ± 0.0145	0.1183 ± 0.0012	0.6165 ± 0.0051	0.2245 ± 0.0683	0.4495 ± 0.0013	0.6509 ± 0.0301	0.5044 ± 0.0148	0.5868 ± 0.0019	0.6057 ± 0.0116
RASH_HUMAN_Bandaru_2017	0.3433 ± 0.0025	0.5846 ± 0.0171	0.4711 ± 0.0224	0.4786 ± 0.0012	0.6182 ± 0.0202	0.5581 ± 0.0174	0.3124 ± 0.0022	0.5805 ± 0.0774	0.4281 ± 0.0204	0.4376 ± 0.0012	0.5306 ± 0.0217
REV_HV1H2_Fernandes_2016	0.2192 ± 0.0051	0.3224 ± 0.0293	0.2986 ± 0.048	0.2255 ± 0.0042	0.3297 ± 0.0412	0.2828 ± 0.0535	0.3336 ± 0.0026	0.3339 ± 0.0371	0.3625 ± 0.029	0.2935 ± 0.0027	0.3411 ± 0.0322
RL401_YEAST_Mavor_2016	0.2391 ± 0.0084	0.5907 ± 0.0454	0.4711 ± 0.0795	0.529 ± 0.0047	0.5726 ± 0.0378	0.5793 ± 0.0284	0.3627 ± 0.0096	0.5987 ± 0.0434	0.4809 ± 0.0684	0.3398 ± 0.0084	0.4965 ± 0.0383
RL401_YEAST_Roscoe_2013	0.2556 ± 0.009	0.7148 ± 0.0482	0.5662 ± 0.0486	0.5947 ± 0.0041	0.7102 ± 0.0196	0.67 ± 0.022	0.4005 ± 0.0097	0.7622 ± 0.0332	0.5732 ± 0.0806	0.3954 ± 0.0064	0.5931 ± 0.0458
RL401_YEAST_Roscoe_2014	0.1894 ± 0.01	0.607 ± 0.0868	0.4706 ± 0.0709	0.5309 ± 0.0026	0.6706 ± 0.021	0.6173 ± 0.0302	0.3392 ± 0.0036	0.6641 ± 0.0186	0.5214 ± 0.0879	0.3705 ± 0.0044	0.5284 ± 0.0786
SC6A4_HUMAN_Young_2021	0.531 ± 0.0002	0.5728 ± 0.0148	0.5331 ± 0.002	0.5421 ± 0.0002	0.5589 ± 0.025	0.5426 ± 0.0011	0.5491 ± 0.0002	0.5766 ± 0.0194	0.5525 ± 0.0025	0.5498 ± 0.0003	0.5497 ± 0.0049
SCN5A_HUMAN_Glazer_2019	0.1533 ± 0.0303	0.1414 ± 0.0456	0.1831 ± 0.0629	0.0978 ± 0.048	0.1619 ± 0.0692	0.0904 ± 0.0561	0.1021 ± 0.0277	0.1699 ± 0.082	0.0986 ± 0.0791	0.1472 ± 0.0198	0.1276 ± 0.0521
SPG1_STRSG_Olson_2014	0.1246 ± 0.0	0.7083 ± 0.0415	0.6374 ± 0.0584	0.3186 ± 0.0	0.713 ± 0.0281	0.6351 ± 0.0526	0.3723 ± 0.0	0.7415 ± 0.0548	0.6533 ± 0.0431	0.2866 ± 0.0	0.661 ± 0.0491
SPIKE_SARS2_Starr_bind_2020	-0.0639 ± 0.001	0.5081 ± 0.059	0.1545 ± 0.1053	-0.0188 ± 0.0017	0.3644 ± 0.0727	0.2317 ± 0.0873	0.5287 ± 0.0012	0.6121 ± 0.0574	0.5843 ± 0.0251	0.145 ± 0.0028	0.3159 ± 0.0775
SPIKE_SARS2_Starr_expr_2020	-0.0246 ± 0.0029	0.4793 ± 0.0232	0.3037 ± 0.0529	0.0174 ± 0.0033	0.3697 ± 0.042	0.2932 ± 0.0393	0.6438 ± 0.0015	0.7079 ± 0.0581	0.6953 ± 0.0143	0.325 ± 0.0016	0.4644 ± 0.0334
SRC_HUMAN_Ahler_CD_2019	0.5534 ± 0.0019	0.6013 ± 0.0144	0.5996 ± 0.0152	0.5474 ± 0.0022	0.6094 ± 0.0046	0.5905 ± 0.0115	0.4021 ± 0.0028	0.6257 ± 0.0222	0.464 ± 0.0149	0.5497 ± 0.0019	0.5893 ± 0.016
SUMO1_HUMAN_Weile_2017	0.4633 ± 0.0045	0.4602 ± 0.0205	0.5083 ± 0.0274	0.5001 ± 0.0041	0.5394 ± 0.0285	0.5315 ± 0.022	0.4425 ± 0.0035	0.5119 ± 0.0163	0.4881 ± 0.0306	0.4392 ± 0.0049	0.4715 ± 0.0202
SYUA_HUMAN_Newberry_2020	0.2343 ± 0.003	0.4133 ± 0.073	0.2524 ± 0.0103	0.1267 ± 0.0025	0.5167 ± 0.0584	0.1585 ± 0.0263	0.1631 ± 0.003	0.5812 ± 0.0161	0.1816 ± 0.0201	0.2225 ± 0.0029	0.2341 ± 0.0089
TADBP_HUMAN_Bolognesi_2019	0.0274 ± 0.0045	0.5985 ± 0.0545	0.0557 ± 0.056	-0.1163 ± 0.0068	0.6303 ± 0.0829	0.1387 ± 0.0562	-0.319 ± 0.0079	0.7075 ± 0.046	0.3364 ± 0.0359	0.0067 ± 0.0059	0.0438 ± 0.0548
TAT_HV1BR_Fernandes_2016	0.292 ± 0.0038	0.4978 ± 0.0244	0.4076 ± 0.0481	-0.0435 ± 0.0072	0.4024 ± 0.057	0.3151 ± 0.0471	0.2075 ± 0.0042	0.4671 ± 0.0138	0.3686 ± 0.0495	0.3881 ± 0.0038	0.4308 ± 0.0406
TPK1_HUMAN_Weile_2017	0.2708 ± 0.0028	0.2672 ± 0.0179	0.2629 ± 0.0117	0.3314 ± 0.0017	0.3287 ± 0.0121	0.3303 ± 0.0064	0.2605 ± 0.0023	0.2554 ± 0.0287	0.2575 ± 0.0057	0.2349 ± 0.0026	0.2281 ± 0.012
TPMT_HUMAN_Matreyek_2018	0.5073 ± 0.0017	0.5398 ± 0.0088	0.5243 ± 0.0063	0.538 ± 0.0008	0.5383 ± 0.0172	0.5414 ± 0.0068	0.5315 ± 0.0008	0.5586 ± 0.0147	0.5381 ± 0.0061	0.5532 ± 0.0018	0.5539 ± 0.0029
TPOR_HUMAN_Bridgford_S505N_2020	0.3901 ± 0.014	0.4938 ± 0.0635	0.4749 ± 0.059	0.2966 ± 0.014	0.5314 ± 0.0405	0.4188 ± 0.0372	0.35 ± 0.0123	0.4806 ± 0.036	0.466 ± 0.0567	0.4082 ± 0.0101	0.4943 ± 0.0485
TRPC_SACS2_Chan_2017	0.5969 ± 0.0057	0.6511 ± 0.0423	0.6581 ± 0.0117	0.6433 ± 0.0043	0.6671 ± 0.0243	0.6781 ± 0.0167	0.5438 ± 0.0066	0.6638 ± 0.0324	0.5976 ± 0.0314	0.5317 ± 0.0055	0.5857 ± 0.0217
TRPC_THEMA_Chan_2017	0.4813 ± 0.0032	0.5579 ± 0.0454	0.5782 ± 0.0444	0.4592 ± 0.005	0.5682 ± 0.048	0.5459 ± 0.056	0.393 ± 0.0036	0.5917 ± 0.0683	0.5158 ± 0.0717	0.3686 ± 0.0036	0.513 ± 0.0507
UBC9_HUMAN_Weile_2017	0.4878 ± 0.0021	0.5291 ± 0.0196	0.5176 ± 0.0082	0.4529 ± 0.0032	0.48 ± 0.0313	0.4813 ± 0.0248	0.3427 ± 0.0026	0.4941 ± 0.0295	0.4126 ± 0.0229	0.4766 ± 0.003	0.5238 ± 0.0323
UBE4B_MOUSE_Starita_2013	0.4441 ± 0.0064	0.4752 ± 0.0106	0.4537 ± 0.0096	0.4098 ± 0.0049	0.4435 ± 0.0196	0.4161 ± 0.0085	0.4131 ± 0.0076	0.4093 ± 0.046	0.411 ± 0.0067	0.4383 ± 0.004	0.4385 ± 0.0153
VKOR1_HUMAN_Chiasson_abundance_2020	0.4526 ± 0.0026	0.5631 ± 0.0568	0.4729 ± 0.0226	0.5057 ± 0.0027	0.5893 ± 0.0336	0.5379 ± 0.0144	0.4245 ± 0.0029	0.624 ± 0.0284	0.4551 ± 0.0177	0.4368 ± 0.0034	0.4688 ± 0.0156
VKOR1_HUMAN_Chiasson_activity_2020	0.4138 ± 0.0103	0.4141 ± 0.0309	0.4221 ± 0.0113	0.4148 ± 0.0063	0.4117 ± 0.0207	0.4169 ± 0.0051	0.3631 ± 0.0116	0.3775 ± 0.0243	0.3686 ± 0.0129	0.437 ± 0.0074	0.4375 ± 0.0073
YAP1_HUMAN_Araya_2012	0.2681 ± 0.0008	0.536 ± 0.0341	0.4753 ± 0.0377	0.4253 ± 0.0009	0.5148 ± 0.0573	0.5386 ± 0.034	0.3342 ± 0.0007	0.5645 ± 0.0213	0.4912 ± 0.0316	0.3358 ± 0.0007	0.4652 ± 0.061
average	0.3745 ± 0.0006	0.5362 ± 0.0045	0.4416 ± 0.0057	0.3904 ± 0.0007	0.5318 ± 0.0044	0.4443 ± 0.0119	0.4146 ± 0.0006	0.5561 ± 0.0027	0.47 ± 0.0081	0.4632 ± 0.0004	0.4996 ± 0.0033

## Sheet: Train Size 100
Protein	ESM-1v (Zero-Shot) spearmanr	ESM-1v (FSFP) spearmanr	ESM-1v (Ridge) spearmanr	ESM2 (Zero-Shot) spearmanr	ESM2 (FSFP) spearmanr	ESM2 (Ridge) spearmanr	SaProt (Zero-Shot) spearmanr	SaProt (FSFP) spearmanr	SaProt (Ridge) spearmanr	GEMME (Zero-Shot) spearmanr	GEMME (Ridge) spearmanr
A0A140D2T1_ZIKV_Sourisseau_growth_2019	-0.0589 ± 0.0014	0.3503 ± 0.1806	0.0635 ± 0.0604	0.2088 ± 0.0011	0.3673 ± 0.1151	0.2245 ± 0.0146	-0.0347 ± 0.0013	0.2078 ± 0.138	0.0422 ± 0.0429	0.4452 ± 0.0009	0.3121 ± 0.2699
A0A192B1T2_9HIV1_Haddox_2018	0.4691 ± 0.0005	0.6339 ± 0.0178	0.5166 ± 0.0135	0.0639 ± 0.0007	0.595 ± 0.0597	0.1483 ± 0.0354	0.4182 ± 0.0004	0.6595 ± 0.0446	0.4511 ± 0.0124	0.5037 ± 0.0003	0.5215 ± 0.0063
A0A1I9GEU1_NEIME_Kennouche_2019	0.0761 ± 0.0035	0.0984 ± 0.0277	0.0566 ± 0.0524	0.0314 ± 0.0077	0.0374 ± 0.015	0.0375 ± 0.0252	0.0753 ± 0.005	0.0642 ± 0.0209	0.0675 ± 0.0419	0.0593 ± 0.0088	0.0165 ± 0.0504
A0A2Z5U3Z0_9INFA_Doud_2016	0.5039 ± 0.0004	0.6087 ± 0.011	0.5366 ± 0.0105	0.4916 ± 0.0006	0.6166 ± 0.0251	0.5191 ± 0.0047	0.554 ± 0.0003	0.6254 ± 0.0343	0.5678 ± 0.0115	0.5479 ± 0.0004	0.5583 ± 0.0074
A0A2Z5U3Z0_9INFA_Wu_2014	0.4543 ± 0.0007	0.4732 ± 0.0183	0.4618 ± 0.0019	0.4522 ± 0.0022	0.4705 ± 0.036	0.4552 ± 0.0047	0.4481 ± 0.0021	0.5077 ± 0.0107	0.4519 ± 0.0047	0.5042 ± 0.0034	0.5056 ± 0.0049
A4_HUMAN_Seuma_2021	0.2591 ± 0.0006	0.506 ± 0.0399	0.5433 ± 0.0448	0.4296 ± 0.0003	0.4686 ± 0.0412	0.4854 ± 0.0483	0.4004 ± 0.0003	0.5583 ± 0.0373	0.5801 ± 0.0202	0.4665 ± 0.0002	0.5388 ± 0.0543
A4D664_9INFA_Soh_CCL141_2019	0.033 ± 0.0007	0.4407 ± 0.0359	0.096 ± 0.0172	0.1366 ± 0.0009	0.3027 ± 0.1209	0.1755 ± 0.0242	0.1588 ± 0.0004	0.3728 ± 0.1139	0.2148 ± 0.0271	0.4343 ± 0.0005	0.4501 ± 0.0101
A4GRB6_PSEAI_Chen_2020	0.6247 ± 0.0007	0.7533 ± 0.0136	0.6967 ± 0.0082	0.7285 ± 0.0005	0.7637 ± 0.0163	0.7591 ± 0.0061	0.7285 ± 0.0008	0.802 ± 0.0121	0.762 ± 0.0066	0.7078 ± 0.0015	0.7382 ± 0.0078
AACC1_PSEAI_Dandage_2018	0.4709 ± 0.005	0.471 ± 0.0313	0.5041 ± 0.0136	0.478 ± 0.0044	0.4586 ± 0.0377	0.5058 ± 0.0139	0.5253 ± 0.0041	0.4983 ± 0.0542	0.5386 ± 0.0103	0.4711 ± 0.0047	0.4872 ± 0.0112
ADRB2_HUMAN_Jones_2020	0.5253 ± 0.0007	0.5318 ± 0.0346	0.5252 ± 0.0025	0.4973 ± 0.0008	0.5259 ± 0.0287	0.5059 ± 0.0058	0.5321 ± 0.0006	0.5459 ± 0.0099	0.5323 ± 0.0013	0.5463 ± 0.0007	0.5447 ± 0.0037
AMIE_PSEAE_Wrenbeck_2017	0.5988 ± 0.001	0.6634 ± 0.0253	0.632 ± 0.0188	0.5537 ± 0.0009	0.6443 ± 0.0272	0.5859 ± 0.0145	0.6045 ± 0.0008	0.6553 ± 0.0279	0.6275 ± 0.0136	0.6315 ± 0.0011	0.6477 ± 0.0136
B3VI55_LIPST_Klesmith_2015	0.5369 ± 0.0003	0.5628 ± 0.0317	0.5474 ± 0.0032	0.5169 ± 0.0005	0.5524 ± 0.0309	0.5274 ± 0.0042	0.4247 ± 0.0006	0.5568 ± 0.0569	0.443 ± 0.0049	0.5452 ± 0.0005	0.5455 ± 0.0096
BLAT_ECOLX_Deng_2012	0.4911 ± 0.001	0.5356 ± 0.0326	0.5555 ± 0.0302	0.5297 ± 0.0007	0.5172 ± 0.0194	0.5735 ± 0.0292	0.4915 ± 0.0008	0.5282 ± 0.0264	0.5502 ± 0.0317	0.4721 ± 0.0015	0.5197 ± 0.0375
BLAT_ECOLX_Firnberg_2014	0.6496 ± 0.0005	0.7681 ± 0.0171	0.6875 ± 0.0081	0.7279 ± 0.0003	0.791 ± 0.0099	0.7441 ± 0.0078	0.6614 ± 0.0011	0.8272 ± 0.013	0.6883 ± 0.0116	0.6902 ± 0.0009	0.7012 ± 0.0075
BLAT_ECOLX_Jacquier_2013	0.6375 ± 0.0065	0.6646 ± 0.0199	0.6582 ± 0.0043	0.6939 ± 0.0067	0.6688 ± 0.0145	0.6996 ± 0.0094	0.6586 ± 0.0051	0.6993 ± 0.0263	0.661 ± 0.0049	0.5811 ± 0.0057	0.5866 ± 0.0094
BLAT_ECOLX_Stiffler_2015	0.6518 ± 0.0009	0.7711 ± 0.0151	0.692 ± 0.0127	0.7219 ± 0.0007	0.7824 ± 0.0162	0.7368 ± 0.006	0.6589 ± 0.0006	0.8034 ± 0.0157	0.6861 ± 0.0203	0.6889 ± 0.0007	0.7117 ± 0.0067
BRCA1_HUMAN_Findlay_2018	0.3712 ± 0.0065	0.4719 ± 0.0224	0.4265 ± 0.0265	0.5332 ± 0.0038	0.5284 ± 0.0243	0.546 ± 0.0144	0.5321 ± 0.0053	0.5228 ± 0.0263	0.5464 ± 0.0157	0.4549 ± 0.0056	0.4749 ± 0.0154
C6KNH7_9INFA_Lee_2018	0.4219 ± 0.0007	0.5437 ± 0.0227	0.4674 ± 0.0096	0.4641 ± 0.0008	0.5264 ± 0.019	0.4922 ± 0.0156	0.5658 ± 0.0005	0.6055 ± 0.022	0.5914 ± 0.0069	0.4804 ± 0.0006	0.5061 ± 0.0099
CALM1_HUMAN_Weile_2017	0.2291 ± 0.0036	0.2412 ± 0.0143	0.2329 ± 0.0031	0.2084 ± 0.0015	0.1869 ± 0.0221	0.2095 ± 0.0012	0.1573 ± 0.0085	0.2094 ± 0.0208	0.14 ± 0.0164	0.2255 ± 0.002	0.2259 ± 0.0016
CAPSD_AAV2S_Sinai_substitutions_2021	0.1747 ± 0.0003	0.6441 ± 0.0326	0.3501 ± 0.0296	0.2004 ± 0.0003	0.6168 ± 0.024	0.5047 ± 0.0945	0.3542 ± 0.0002	0.6495 ± 0.0345	0.5551 ± 0.0266	0.5115 ± 0.0002	0.6788 ± 0.0161
CCDB_ECOLI_Adkar_2012	0.341 ± 0.0079	0.7574 ± 0.0217	0.7483 ± 0.0378	0.4781 ± 0.0082	0.7929 ± 0.0261	0.7624 ± 0.0277	0.4449 ± 0.0048	0.8318 ± 0.0173	0.7477 ± 0.0252	0.4746 ± 0.0038	0.7775 ± 0.0119
CCDB_ECOLI_Tripathi_2016	0.433 ± 0.0072	0.5006 ± 0.0454	0.4899 ± 0.0438	0.5136 ± 0.0046	0.5553 ± 0.0199	0.5576 ± 0.0294	0.4736 ± 0.0049	0.5492 ± 0.0243	0.5103 ± 0.031	0.4945 ± 0.0043	0.5147 ± 0.0222
CP2C9_HUMAN_Amorosi_abundance_2021	0.5837 ± 0.0013	0.6244 ± 0.0067	0.5981 ± 0.0075	0.6281 ± 0.0009	0.6715 ± 0.0269	0.6347 ± 0.005	0.5631 ± 0.001	0.6775 ± 0.0227	0.5715 ± 0.0066	0.5938 ± 0.0008	0.5967 ± 0.0037
CP2C9_HUMAN_Amorosi_activity_2021	0.6314 ± 0.0013	0.6964 ± 0.0079	0.6626 ± 0.0116	0.6715 ± 0.001	0.7295 ± 0.0184	0.6925 ± 0.0014	0.6227 ± 0.0013	0.7381 ± 0.0122	0.6409 ± 0.0109	0.6432 ± 0.0011	0.6538 ± 0.0049
DLG4_HUMAN_Faure_2021	0.4874 ± 0.0015	0.7044 ± 0.0325	0.6237 ± 0.0302	0.522 ± 0.0016	0.7202 ± 0.0318	0.6234 ± 0.0265	0.3943 ± 0.0016	0.7418 ± 0.0303	0.5196 ± 0.0424	0.6157 ± 0.0007	0.6545 ± 0.0242
DLG4_RAT_McLaughlin_2012	0.5336 ± 0.0033	0.6461 ± 0.0216	0.5929 ± 0.0215	0.4393 ± 0.0019	0.653 ± 0.0264	0.5933 ± 0.0244	0.3524 ± 0.0028	0.6492 ± 0.0113	0.5366 ± 0.0553	0.5071 ± 0.0065	0.5541 ± 0.0394
DYR_ECOLI_Thompson_plusLon_2019	0.4019 ± 0.004	0.5249 ± 0.039	0.4661 ± 0.0453	0.4785 ± 0.0027	0.5331 ± 0.0413	0.5126 ± 0.0403	0.4442 ± 0.0022	0.5018 ± 0.0371	0.4758 ± 0.0355	0.4403 ± 0.0042	0.4873 ± 0.0406
ENV_HV1B9_DuenasDecamp_2016	0.4374 ± 0.0213	0.533 ± 0.0269	0.513 ± 0.0448	0.0353 ± 0.0223	0.4784 ± 0.051	0.4234 ± 0.0484	0.3075 ± 0.0149	0.4516 ± 0.0585	0.5011 ± 0.042	0.3858 ± 0.0231	0.5033 ± 0.0582
ENV_HV1BR_Haddox_2016	0.3 ± 0.0008	0.3801 ± 0.0159	0.2005 ± 0.2172	0.0357 ± 0.0005	0.2744 ± 0.0224	0.0404 ± 0.0186	0.2649 ± 0.001	0.3336 ± 0.0402	0.1769 ± 0.1725	0.3489 ± 0.0005	0.2217 ± 0.2362
ESTA_BACSU_Nutschel_2020	0.3025 ± 0.0048	0.4832 ± 0.0311	0.4191 ± 0.0196	0.302 ± 0.0041	0.4896 ± 0.0311	0.4221 ± 0.0164	0.3905 ± 0.0035	0.5032 ± 0.0425	0.4672 ± 0.0103	0.4051 ± 0.0037	0.4847 ± 0.0089
F7YBW8_MESOW_Aakre_2015	0.4176 ± 0.0	0.3671 ± 0.0143	0.4336 ± 0.0	0.4091 ± 0.0	0.3681 ± 0.0067	0.369 ± 0.0443	0.3717 ± 0.0	0.37 ± 0.0082	0.4041 ± 0.0498	0.3667 ± 0.0	0.378 ± 0.0209
GAL4_YEAST_Kitzman_2015	0.4437 ± 0.0033	0.6331 ± 0.0194	0.5803 ± 0.0335	0.6559 ± 0.0028	0.6446 ± 0.0213	0.6695 ± 0.0092	0.592 ± 0.0035	0.604 ± 0.0197	0.6327 ± 0.012	0.6282 ± 0.0033	0.6463 ± 0.0084
GCN4_YEAST_Staller_induction_2018	0.2314 ± 0.0	0.2122 ± 0.0074	0.2648 ± 0.0	0.2561 ± 0.0	0.2254 ± 0.0241	0.256 ± 0.0	0.1393 ± 0.0	0.2487 ± 0.0184	0.1388 ± 0.0008	0.2143 ± 0.0	0.2134 ± 0.0012
GFP_AEQVI_Sarkisyan_2016	0.5278 ± 0.0002	0.6983 ± 0.0165	0.1127 ± 0.0733	0.5251 ± 0.0002	0.6751 ± 0.0303	0.2394 ± 0.4087	0.5979 ± 0.0002	0.7326 ± 0.0264	0.616 ± 0.0218	0.6786 ± 0.0001	0.6921 ± 0.0124
GRB2_HUMAN_Faure_2021	0.429 ± 0.0001	0.6829 ± 0.018	0.6575 ± 0.023	0.6472 ± 0.0001	0.7345 ± 0.025	0.7168 ± 0.0341	0.5225 ± 0.0001	0.7421 ± 0.0203	0.6789 ± 0.0232	0.5095 ± 0.0001	0.6642 ± 0.0112
HIS7_YEAST_Pokusaeva_2019	0.3751 ± 0.0	0.4059 ± 0.0886	0.3768 ± 0.037	0.4196 ± 0.0	0.4102 ± 0.0651	0.1576 ± 0.2992	0.4853 ± 0.0	0.4314 ± 0.1118	0.2229 ± 0.3338	0.5224 ± 0.0	0.4116 ± 0.1394
HSP82_YEAST_Flynn_2019	0.3476 ± 0.0004	0.4485 ± 0.0251	0.3584 ± 0.0058	0.2585 ± 0.0007	0.3976 ± 0.0498	0.2671 ± 0.0102	0.3147 ± 0.0004	0.3922 ± 0.0559	0.3293 ± 0.012	0.3567 ± 0.0006	0.369 ± 0.0081
HSP82_YEAST_Mishra_2016	0.5241 ± 0.0012	0.6089 ± 0.029	0.5556 ± 0.0044	0.4361 ± 0.0015	0.5914 ± 0.0452	0.4575 ± 0.0236	0.4575 ± 0.0015	0.6407 ± 0.0202	0.4807 ± 0.0202	0.5633 ± 0.0014	0.5714 ± 0.0096
I6TAH8_I68A0_Doud_2015	0.027 ± 0.0013	0.4434 ± 0.0829	0.0752 ± 0.0526	0.017 ± 0.001	0.4312 ± 0.0894	0.0767 ± 0.0516	0.0905 ± 0.0012	0.4661 ± 0.1241	0.1376 ± 0.0685	0.3534 ± 0.0006	0.3763 ± 0.0145
IF1_ECOLI_Kelsic_2016	0.5495 ± 0.0057	0.6735 ± 0.0283	0.5797 ± 0.0247	0.5783 ± 0.0057	0.6987 ± 0.0363	0.6061 ± 0.0316	0.533 ± 0.0069	0.7102 ± 0.032	0.5781 ± 0.0336	0.4076 ± 0.0089	0.5629 ± 0.0323
KCNH2_HUMAN_Kozek_2020	0.2612 ± 0.0603	0.6946 ± 0.0675	0.5053 ± 0.0647	0.5686 ± 0.0491	0.7277 ± 0.0359	0.6914 ± 0.026	0.2411 ± 0.043	0.7431 ± 0.0468	0.5765 ± 0.0411	0.4633 ± 0.044	0.6382 ± 0.0291
KKA2_KLEPN_Melnikov_2014	0.5835 ± 0.001	0.6512 ± 0.0126	0.6065 ± 0.0089	0.5786 ± 0.0008	0.668 ± 0.0049	0.5968 ± 0.0114	0.6283 ± 0.0008	0.6669 ± 0.0197	0.6337 ± 0.0063	0.647 ± 0.0011	0.6545 ± 0.0059
MK01_HUMAN_Brenan_2016	0.13 ± 0.0012	0.2106 ± 0.0404	0.1071 ± 0.1071	0.1642 ± 0.001	0.2574 ± 0.0328	0.1884 ± 0.0205	0.1444 ± 0.0006	0.2807 ± 0.0377	0.1346 ± 0.0738	0.2345 ± 0.001	0.2537 ± 0.0146
MSH2_HUMAN_Jia_2020	0.3773 ± 0.0004	0.3989 ± 0.0132	0.3902 ± 0.0068	0.3189 ± 0.0001	0.4273 ± 0.0178	0.3338 ± 0.0086	0.3664 ± 0.0005	0.4058 ± 0.0293	0.3764 ± 0.0073	0.3754 ± 0.0005	0.3873 ± 0.0098
MTH3_HAEAE_Rockah-Shmuel_2015	0.6748 ± 0.0025	0.6791 ± 0.0104	0.696 ± 0.0051	0.502 ± 0.004	0.6752 ± 0.0063	0.5297 ± 0.0154	0.567 ± 0.0037	0.6702 ± 0.0133	0.5842 ± 0.0147	0.6748 ± 0.0026	0.6754 ± 0.0085
NCAP_I34A1_Doud_2015	0.0175 ± 0.0012	0.405 ± 0.0543	0.0459 ± 0.0378	0.0196 ± 0.0014	0.4039 ± 0.0696	0.0506 ± 0.0321	0.1346 ± 0.0005	0.366 ± 0.1356	0.1366 ± 0.0756	0.3518 ± 0.0005	0.3674 ± 0.0126
NRAM_I33A0_Jiang_standard_2016	0.1407 ± 0.0348	0.6563 ± 0.0344	0.5707 ± 0.049	0.1576 ± 0.0273	0.7205 ± 0.0233	0.6045 ± 0.0514	0.5466 ± 0.0382	0.7081 ± 0.0427	0.684 ± 0.0391	0.6246 ± 0.0324	0.6511 ± 0.0444
NUD15_HUMAN_Suiter_2020	0.5981 ± 0.002	0.6691 ± 0.0271	0.6452 ± 0.0142	0.5249 ± 0.0018	0.657 ± 0.0535	0.5912 ± 0.029	0.643 ± 0.0007	0.7238 ± 0.018	0.6793 ± 0.0102	0.604 ± 0.0011	0.6487 ± 0.0148
P53_HUMAN_Giacomelli_NULL_Etoposide_2018	0.4551 ± 0.0011	0.4638 ± 0.0206	0.4778 ± 0.0107	0.4246 ± 0.0008	0.4836 ± 0.0258	0.4524 ± 0.0034	0.509 ± 0.0007	0.5168 ± 0.0231	0.5308 ± 0.0032	0.4388 ± 0.0012	0.4651 ± 0.0091
P53_HUMAN_Giacomelli_NULL_Nutlin_2018	0.4449 ± 0.0011	0.4766 ± 0.0178	0.4773 ± 0.0118	0.3966 ± 0.0013	0.4826 ± 0.02	0.4428 ± 0.0094	0.5258 ± 0.0006	0.524 ± 0.0319	0.5487 ± 0.0031	0.4404 ± 0.001	0.4699 ± 0.0162
P53_HUMAN_Giacomelli_WT_Nutlin_2018	0.5041 ± 0.0015	0.6974 ± 0.0353	0.5492 ± 0.0267	0.3847 ± 0.0012	0.6852 ± 0.0152	0.4565 ± 0.0321	0.6414 ± 0.0008	0.7119 ± 0.0167	0.6675 ± 0.0187	0.538 ± 0.0007	0.5807 ± 0.0152
P53_HUMAN_Kotler_2018	0.5367 ± 0.0047	0.6391 ± 0.011	0.6019 ± 0.0277	0.6671 ± 0.0064	0.6756 ± 0.0194	0.6988 ± 0.0152	0.5384 ± 0.0078	0.6848 ± 0.0114	0.5835 ± 0.0323	0.6039 ± 0.0047	0.6513 ± 0.0114
P84126_THETH_Chan_2017	0.5376 ± 0.0039	0.6865 ± 0.0384	0.6574 ± 0.0193	0.5866 ± 0.0033	0.7234 ± 0.0139	0.6864 ± 0.0223	0.4772 ± 0.0029	0.7201 ± 0.042	0.575 ± 0.0493	0.5191 ± 0.0042	0.6415 ± 0.007
PA_I34A1_Wu_2015	0.045 ± 0.0052	0.4347 ± 0.0981	0.0185 ± 0.0498	0.038 ± 0.0046	0.394 ± 0.0625	0.0353 ± 0.0412	0.2748 ± 0.0047	0.3689 ± 0.1571	0.2951 ± 0.0172	0.5856 ± 0.002	0.5849 ± 0.0036
PABP_YEAST_Melamed_2013	0.6263 ± 0.0002	0.7471 ± 0.0151	0.7394 ± 0.0075	0.6824 ± 0.0002	0.757 ± 0.013	0.7489 ± 0.0215	0.7022 ± 0.0001	0.7652 ± 0.0103	0.7488 ± 0.0128	0.675 ± 0.0002	0.7328 ± 0.0106
POLG_CXB3N_Mattenberger_2021	-0.0432 ± 0.0009	0.3301 ± 0.1845	0.066 ± 0.0576	0.3816 ± 0.0004	0.4436 ± 0.0307	0.391 ± 0.008	0.3518 ± 0.0004	0.4327 ± 0.0665	0.3664 ± 0.0054	0.4953 ± 0.0003	0.5005 ± 0.0029
POLG_HCVJF_Qi_2014	0.594 ± 0.005	0.6736 ± 0.0185	0.6489 ± 0.0172	0.136 ± 0.0049	0.6347 ± 0.0225	0.427 ± 0.0939	0.3472 ± 0.0029	0.6886 ± 0.0078	0.5161 ± 0.0674	0.6379 ± 0.0049	0.6509 ± 0.0124
PTEN_HUMAN_Matreyek_2021	0.4057 ± 0.0006	0.547 ± 0.0292	0.4535 ± 0.0114	0.4641 ± 0.001	0.547 ± 0.0171	0.4969 ± 0.01	0.4477 ± 0.0009	0.5757 ± 0.0159	0.4763 ± 0.013	0.4983 ± 0.0009	0.5206 ± 0.0139
PTEN_HUMAN_Mighell_2018	0.4631 ± 0.0005	0.5152 ± 0.0174	0.4814 ± 0.003	0.4926 ± 0.0004	0.5381 ± 0.0225	0.5036 ± 0.0064	0.4629 ± 0.0006	0.5336 ± 0.0083	0.4751 ± 0.0047	0.5254 ± 0.0003	0.5307 ± 0.0038
Q2N0S5_9HIV1_Haddox_2018	0.4818 ± 0.0006	0.6559 ± 0.0156	0.5342 ± 0.0046	0.0284 ± 0.0007	0.6246 ± 0.0502	0.126 ± 0.0304	0.4377 ± 0.0007	0.6579 ± 0.081	0.4712 ± 0.0064	0.5157 ± 0.0005	0.5341 ± 0.0064
Q59976_STRSQ_Romero_2015	0.5043 ± 0.0007	0.6586 ± 0.0143	0.5246 ± 0.0045	0.5532 ± 0.0009	0.6514 ± 0.0304	0.5578 ± 0.0051	0.5752 ± 0.0015	0.6878 ± 0.0089	0.5805 ± 0.0021	0.6831 ± 0.0006	0.6849 ± 0.0015
R1AB_SARS2_Flynn_growth_2022	-0.0328 ± 0.0022	0.6285 ± 0.0283	0.2169 ± 0.0128	0.1183 ± 0.0015	0.6133 ± 0.0324	0.2513 ± 0.0672	0.45 ± 0.0016	0.6419 ± 0.0328	0.5091 ± 0.023	0.5871 ± 0.0022	0.6101 ± 0.0123
RASH_HUMAN_Bandaru_2017	0.3432 ± 0.0027	0.6014 ± 0.0281	0.4859 ± 0.0254	0.4784 ± 0.0005	0.6084 ± 0.0511	0.5692 ± 0.0193	0.3121 ± 0.0017	0.6273 ± 0.0337	0.4349 ± 0.033	0.4378 ± 0.0015	0.5387 ± 0.0175
REV_HV1H2_Fernandes_2016	0.2208 ± 0.0038	0.3521 ± 0.0188	0.3024 ± 0.0503	0.2267 ± 0.0043	0.3645 ± 0.0194	0.299 ± 0.0554	0.333 ± 0.0031	0.327 ± 0.0389	0.3657 ± 0.0359	0.2938 ± 0.0037	0.3354 ± 0.0391
RL401_YEAST_Mavor_2016	0.2379 ± 0.0082	0.6049 ± 0.0293	0.5159 ± 0.0413	0.5296 ± 0.0052	0.5982 ± 0.0379	0.6056 ± 0.0167	0.3629 ± 0.0094	0.6461 ± 0.0336	0.5361 ± 0.042	0.3399 ± 0.0084	0.5283 ± 0.0401
RL401_YEAST_Roscoe_2013	0.2568 ± 0.0068	0.7383 ± 0.0375	0.585 ± 0.0479	0.5937 ± 0.0045	0.7178 ± 0.0674	0.6771 ± 0.0238	0.3991 ± 0.0085	0.7864 ± 0.0227	0.6021 ± 0.0756	0.3952 ± 0.0073	0.6109 ± 0.0434
RL401_YEAST_Roscoe_2014	0.1899 ± 0.0106	0.6413 ± 0.028	0.5316 ± 0.0466	0.53 ± 0.0034	0.6829 ± 0.0235	0.6206 ± 0.0494	0.3393 ± 0.0077	0.6481 ± 0.0845	0.5409 ± 0.0999	0.3701 ± 0.0075	0.5683 ± 0.0394
SC6A4_HUMAN_Young_2021	0.5309 ± 0.0003	0.5544 ± 0.0215	0.5316 ± 0.0065	0.542 ± 0.0004	0.5585 ± 0.0241	0.5417 ± 0.0044	0.5489 ± 0.0005	0.5739 ± 0.0237	0.5495 ± 0.0043	0.5497 ± 0.0005	0.5481 ± 0.0077
SCN5A_HUMAN_Glazer_2019	0.1695 ± 0.0564	0.1684 ± 0.0316	0.1897 ± 0.0547	0.1022 ± 0.0694	0.1552 ± 0.058	0.086 ± 0.0745	0.1183 ± 0.0395	0.2136 ± 0.0498	0.0899 ± 0.0332	0.1483 ± 0.0381	0.1459 ± 0.0357
SPG1_STRSG_Olson_2014	0.1246 ± 0.0	0.7492 ± 0.0544	0.6935 ± 0.0421	0.3186 ± 0.0	0.7447 ± 0.0268	0.7045 ± 0.033	0.3723 ± 0.0	0.749 ± 0.043	0.7147 ± 0.029	0.2866 ± 0.0	0.7025 ± 0.0422
SPIKE_SARS2_Starr_bind_2020	-0.0642 ± 0.0013	0.5208 ± 0.0244	0.3354 ± 0.0452	-0.0193 ± 0.0021	0.4265 ± 0.0487	0.3265 ± 0.0307	0.5284 ± 0.0016	0.6548 ± 0.0606	0.6137 ± 0.0073	0.1448 ± 0.0033	0.3713 ± 0.0347
SPIKE_SARS2_Starr_expr_2020	-0.0241 ± 0.003	0.5451 ± 0.0341	0.3606 ± 0.0474	0.0177 ± 0.0034	0.4269 ± 0.0463	0.3504 ± 0.0343	0.6437 ± 0.001	0.7419 ± 0.019	0.7013 ± 0.0097	0.3253 ± 0.001	0.5081 ± 0.0259
SRC_HUMAN_Ahler_CD_2019	0.5539 ± 0.0014	0.6255 ± 0.0183	0.6121 ± 0.0107	0.5482 ± 0.0026	0.63 ± 0.0106	0.6007 ± 0.0097	0.4028 ± 0.0021	0.647 ± 0.0175	0.4836 ± 0.0181	0.5501 ± 0.0012	0.596 ± 0.0155
SUMO1_HUMAN_Weile_2017	0.4628 ± 0.0064	0.4857 ± 0.0364	0.5179 ± 0.0317	0.5 ± 0.0063	0.4874 ± 0.0359	0.5276 ± 0.021	0.441 ± 0.004	0.4949 ± 0.0296	0.5101 ± 0.0268	0.4384 ± 0.0062	0.4682 ± 0.0244
SYUA_HUMAN_Newberry_2020	0.2342 ± 0.0049	0.4253 ± 0.0874	0.2552 ± 0.0149	0.1263 ± 0.0051	0.5483 ± 0.0428	0.1663 ± 0.0263	0.1631 ± 0.0051	0.562 ± 0.0405	0.1795 ± 0.0144	0.2222 ± 0.0055	0.2301 ± 0.0098
TADBP_HUMAN_Bolognesi_2019	0.028 ± 0.0033	0.6417 ± 0.0443	0.1213 ± 0.0486	-0.1151 ± 0.0052	0.6862 ± 0.0562	0.1848 ± 0.0581	-0.3179 ± 0.0073	0.7151 ± 0.0155	0.3487 ± 0.0345	0.0085 ± 0.0062	0.1329 ± 0.0492
TAT_HV1BR_Fernandes_2016	0.2914 ± 0.0046	0.4708 ± 0.0119	0.4157 ± 0.0557	-0.0435 ± 0.0093	0.4459 ± 0.0347	0.3223 ± 0.1094	0.2066 ± 0.0049	0.4573 ± 0.0305	0.3505 ± 0.0908	0.3869 ± 0.0037	0.4387 ± 0.0426
TPK1_HUMAN_Weile_2017	0.2704 ± 0.0027	0.2707 ± 0.0147	0.2685 ± 0.0045	0.3318 ± 0.0021	0.3144 ± 0.0276	0.3328 ± 0.0038	0.2609 ± 0.0024	0.2406 ± 0.0411	0.2593 ± 0.0036	0.2347 ± 0.0031	0.239 ± 0.0085
TPMT_HUMAN_Matreyek_2018	0.5081 ± 0.0028	0.5264 ± 0.0251	0.522 ± 0.0132	0.5392 ± 0.0021	0.551 ± 0.0107	0.5401 ± 0.0088	0.532 ± 0.0021	0.5554 ± 0.0108	0.5376 ± 0.0097	0.5535 ± 0.0029	0.5509 ± 0.0095
TPOR_HUMAN_Bridgford_S505N_2020	0.399 ± 0.0145	0.5143 ± 0.0762	0.4992 ± 0.0364	0.3034 ± 0.0163	0.5272 ± 0.0274	0.4542 ± 0.0451	0.3562 ± 0.0139	0.5194 ± 0.0408	0.4878 ± 0.0268	0.4078 ± 0.0092	0.5079 ± 0.0573
TRPC_SACS2_Chan_2017	0.5981 ± 0.0039	0.6844 ± 0.051	0.6586 ± 0.0294	0.6437 ± 0.004	0.6914 ± 0.0423	0.6804 ± 0.0275	0.5452 ± 0.0077	0.6771 ± 0.0366	0.6079 ± 0.0235	0.5335 ± 0.0054	0.6102 ± 0.0335
TRPC_THEMA_Chan_2017	0.4812 ± 0.0035	0.6225 ± 0.0347	0.6013 ± 0.0358	0.4598 ± 0.0054	0.5776 ± 0.0547	0.5865 ± 0.0413	0.393 ± 0.0042	0.6273 ± 0.0184	0.5566 ± 0.0361	0.3688 ± 0.0034	0.548 ± 0.0358
UBC9_HUMAN_Weile_2017	0.4875 ± 0.0017	0.5379 ± 0.0267	0.4949 ± 0.0218	0.4528 ± 0.0029	0.4891 ± 0.0356	0.5058 ± 0.0322	0.3422 ± 0.0026	0.5036 ± 0.0425	0.4517 ± 0.0372	0.4765 ± 0.0023	0.5388 ± 0.0278
UBE4B_MOUSE_Starita_2013	0.4447 ± 0.0083	0.4488 ± 0.0097	0.4682 ± 0.0189	0.4102 ± 0.0065	0.4649 ± 0.015	0.4372 ± 0.0209	0.4123 ± 0.0098	0.4336 ± 0.0455	0.4352 ± 0.0239	0.4353 ± 0.0043	0.4568 ± 0.0211
VKOR1_HUMAN_Chiasson_abundance_2020	0.4531 ± 0.0027	0.5876 ± 0.0069	0.496 ± 0.026	0.5061 ± 0.003	0.6271 ± 0.0236	0.5565 ± 0.0083	0.4243 ± 0.0032	0.6479 ± 0.0193	0.4706 ± 0.0184	0.4368 ± 0.004	0.4761 ± 0.0198
VKOR1_HUMAN_Chiasson_activity_2020	0.4149 ± 0.0106	0.4058 ± 0.0416	0.4302 ± 0.0102	0.4164 ± 0.0087	0.4096 ± 0.0257	0.4051 ± 0.0244	0.365 ± 0.0124	0.3908 ± 0.0305	0.345 ± 0.0409	0.4389 ± 0.0106	0.4285 ± 0.0147
YAP1_HUMAN_Araya_2012	0.2686 ± 0.0006	0.5686 ± 0.0151	0.5204 ± 0.0219	0.4258 ± 0.0008	0.5649 ± 0.039	0.5433 ± 0.0553	0.3344 ± 0.0004	0.5979 ± 0.022	0.518 ± 0.0393	0.336 ± 0.0007	0.5096 ± 0.0386
average	0.3751 ± 0.001	0.5468 ± 0.0027	0.4596 ± 0.0051	0.3907 ± 0.0013	0.547 ± 0.0023	0.4598 ± 0.0098	0.4151 ± 0.0004	0.567 ± 0.0044	0.4817 ± 0.0064	0.4634 ± 0.0009	0.513 ± 0.0026
