# Supplementary material for: Enhancing efficiency of protein language models with minimal wet-lab data through few-shot learning
Source: Nat Commun. 2024 Jul 2;15:5566. doi: 10.1038/s41467-024-49798-6 (PMC11219809; doi:10.1038/s41467-024-49798-6)
Supplement: Supplementary file 5 — Supplementary Data 2 [file 41467_2024_49798_MOESM5_ESM.xlsx]

## Sheet: Train Size 20
Protein	ESM-1v (Zero-Shot) ndcg	ESM-1v (FSFP) ndcg	ESM-1v (Ridge) ndcg	ESM2 (Zero-Shot) ndcg	ESM2 (FSFP) ndcg	ESM2 (Ridge) ndcg	SaProt (Zero-Shot) ndcg	SaProt (FSFP) ndcg	SaProt (Ridge) ndcg	GEMME (Zero-Shot) ndcg	GEMME (Ridge) ndcg
A0A140D2T1_ZIKV_Sourisseau_growth_2019	0.0208 ± 0.0003	0.0662 ± 0.046	0.0286 ± 0.0323	0.0639 ± 0.0002	0.0922 ± 0.0392	0.0539 ± 0.0689	-0.0212 ± 0.0001	0.0085 ± 0.0254	0.0041 ± 0.0131	0.1836 ± 0.0016	0.0864 ± 0.1217
A0A192B1T2_9HIV1_Haddox_2018	0.5086 ± 0.0002	0.567 ± 0.0381	0.5239 ± 0.0023	-0.0162 ± 0.0003	0.5901 ± 0.0248	-0.0138 ± 0.0719	0.3844 ± 0.0003	0.5686 ± 0.0462	0.4065 ± 0.0208	0.5512 ± 0.0002	0.5487 ± 0.0093
A0A1I9GEU1_NEIME_Kennouche_2019	0.0011 ± 0.0031	0.0206 ± 0.029	0.0476 ± 0.0512	-0.0038 ± 0.0053	0.0165 ± 0.0358	0.0136 ± 0.0483	0.0727 ± 0.0041	0.0801 ± 0.0118	0.0222 ± 0.0679	0.0542 ± 0.0038	0.0492 ± 0.0571
A0A2Z5U3Z0_9INFA_Doud_2016	0.4635 ± 0.0005	0.4928 ± 0.0308	0.4958 ± 0.0196	0.4328 ± 0.0005	0.5097 ± 0.0355	0.4367 ± 0.0022	0.4653 ± 0.0008	0.5086 ± 0.0159	0.4798 ± 0.0206	0.5287 ± 0.0003	0.54 ± 0.0101
A0A2Z5U3Z0_9INFA_Wu_2014	0.1176 ± 0.001	0.1561 ± 0.0399	0.152 ± 0.0373	0.1195 ± 0.0008	0.208 ± 0.048	0.1364 ± 0.1071	0.1075 ± 0.0009	0.1819 ± 0.0238	0.1114 ± 0.0829	0.1627 ± 0.0008	0.1909 ± 0.0341
A4_HUMAN_Seuma_2021	0.2261 ± 0.0028	0.387 ± 0.0471	0.3219 ± 0.0404	0.2427 ± 0.001	0.3476 ± 0.04	0.2824 ± 0.0347	0.1692 ± 0.0004	0.4046 ± 0.026	0.2393 ± 0.0759	0.4237 ± 0.0004	0.4123 ± 0.0356
A4D664_9INFA_Soh_CCL141_2019	0.0153 ± 0.0006	0.2103 ± 0.03	0.0647 ± 0.0953	0.0936 ± 0.0002	0.1166 ± 0.0472	0.0852 ± 0.1106	0.0459 ± 0.0003	0.0904 ± 0.0807	0.1243 ± 0.0681	0.2304 ± 0.0001	0.2844 ± 0.0637
A4GRB6_PSEAI_Chen_2020	0.5171 ± 0.0013	0.6303 ± 0.0091	0.5472 ± 0.0055	0.6454 ± 0.0006	0.6725 ± 0.0117	0.6489 ± 0.0016	0.6428 ± 0.0005	0.6742 ± 0.024	0.6476 ± 0.0029	0.5999 ± 0.0007	0.6163 ± 0.0099
AACC1_PSEAI_Dandage_2018	0.3762 ± 0.0019	0.3346 ± 0.0309	0.2927 ± 0.1848	0.3669 ± 0.0022	0.3592 ± 0.0109	0.2686 ± 0.2302	0.4181 ± 0.0059	0.3717 ± 0.0383	0.3983 ± 0.0141	0.3327 ± 0.0013	0.3892 ± 0.0317
ADRB2_HUMAN_Jones_2020	0.2989 ± 0.0003	0.3045 ± 0.0183	0.3012 ± 0.0068	0.2224 ± 0.0003	0.3119 ± 0.0167	0.2295 ± 0.004	0.3205 ± 0.0002	0.33 ± 0.0107	0.316 ± 0.0108	0.2921 ± 0.0003	0.2981 ± 0.0117
AMIE_PSEAE_Wrenbeck_2017	0.4995 ± 0.0002	0.5542 ± 0.0116	0.5161 ± 0.0053	0.3362 ± 0.0003	0.4987 ± 0.0141	0.3686 ± 0.0233	0.4729 ± 0.0002	0.5064 ± 0.0096	0.4849 ± 0.0084	0.5059 ± 0.0003	0.5229 ± 0.0146
B3VI55_LIPST_Klesmith_2015	0.5444 ± 0.0004	0.5473 ± 0.0328	0.377 ± 0.3668	0.5036 ± 0.0004	0.5106 ± 0.0669	0.4942 ± 0.0537	0.3976 ± 0.001	0.4872 ± 0.0714	0.2917 ± 0.2874	0.6174 ± 0.0003	0.4148 ± 0.3646
BLAT_ECOLX_Deng_2012	0.4434 ± 0.0005	0.4801 ± 0.0216	0.3383 ± 0.3173	0.461 ± 0.0006	0.433 ± 0.0478	0.3518 ± 0.317	0.4399 ± 0.0005	0.4283 ± 0.0433	0.4759 ± 0.0274	0.3919 ± 0.0012	0.334 ± 0.2618
BLAT_ECOLX_Firnberg_2014	0.5115 ± 0.0023	0.5719 ± 0.0273	0.5604 ± 0.026	0.5927 ± 0.0006	0.5936 ± 0.0108	0.6015 ± 0.0129	0.6044 ± 0.0004	0.6628 ± 0.0166	0.6106 ± 0.0037	0.481 ± 0.0008	0.5277 ± 0.0188
BLAT_ECOLX_Jacquier_2013	0.6469 ± 0.002	0.6337 ± 0.0611	0.6688 ± 0.0039	0.6754 ± 0.0024	0.652 ± 0.0281	0.6804 ± 0.0044	0.7116 ± 0.0022	0.57 ± 0.1191	0.7166 ± 0.0085	0.4544 ± 0.0055	0.5039 ± 0.014
BLAT_ECOLX_Stiffler_2015	0.6476 ± 0.0007	0.739 ± 0.0269	0.6866 ± 0.0069	0.7242 ± 0.0007	0.7332 ± 0.025	0.731 ± 0.0071	0.7355 ± 0.0007	0.7694 ± 0.0086	0.7416 ± 0.0086	0.634 ± 0.0021	0.6559 ± 0.0228
BRCA1_HUMAN_Findlay_2018	0.3039 ± 0.0034	0.4184 ± 0.0799	0.3303 ± 0.0215	0.5407 ± 0.0014	0.5172 ± 0.031	0.5399 ± 0.0072	0.4535 ± 0.0012	0.5051 ± 0.0287	0.4575 ± 0.0052	0.5138 ± 0.0027	0.4926 ± 0.0188
C6KNH7_9INFA_Lee_2018	0.3516 ± 0.0003	0.4252 ± 0.0374	0.3945 ± 0.0158	0.4199 ± 0.0002	0.45 ± 0.0074	0.4371 ± 0.0083	0.5236 ± 0.0004	0.4897 ± 0.0234	0.538 ± 0.0087	0.4978 ± 0.0003	0.4993 ± 0.0205
CALM1_HUMAN_Weile_2017	0.168 ± 0.0019	0.2608 ± 0.017	0.2195 ± 0.0184	0.1804 ± 0.0066	0.2169 ± 0.0177	0.1805 ± 0.0335	0.2003 ± 0.0044	0.2149 ± 0.0272	0.2006 ± 0.0154	0.2724 ± 0.002	0.2546 ± 0.0358
CAPSD_AAV2S_Sinai_substitutions_2021	0.0593 ± 0.0003	0.4389 ± 0.131	0.0142 ± 0.2159	0.1045 ± 0.0007	0.4383 ± 0.1297	0.1305 ± 0.2843	0.3417 ± 0.0001	0.5035 ± 0.1092	0.3728 ± 0.0721	0.4931 ± 0.0002	0.5299 ± 0.0271
CCDB_ECOLI_Adkar_2012	-0.1296 ± 0.0074	0.5339 ± 0.0779	0.2969 ± 0.2082	0.4143 ± 0.0031	0.5475 ± 0.071	0.6119 ± 0.0835	0.4418 ± 0.0054	0.4814 ± 0.0589	0.6103 ± 0.0732	0.427 ± 0.0224	0.5905 ± 0.1043
CCDB_ECOLI_Tripathi_2016	0.0982 ± 0.0041	0.3816 ± 0.2231	0.1302 ± 0.0366	0.7201 ± 0.0011	0.7793 ± 0.0386	0.73 ± 0.0149	0.7239 ± 0.0017	0.776 ± 0.0429	0.7345 ± 0.0218	0.6481 ± 0.0014	0.679 ± 0.0065
CP2C9_HUMAN_Amorosi_abundance_2021	0.582 ± 0.0007	0.5901 ± 0.007	0.5851 ± 0.001	0.6063 ± 0.0005	0.5982 ± 0.0161	0.6074 ± 0.0017	0.5651 ± 0.0006	0.5925 ± 0.0283	0.566 ± 0.0017	0.5624 ± 0.0003	0.5581 ± 0.009
CP2C9_HUMAN_Amorosi_activity_2021	0.6584 ± 0.0003	0.6659 ± 0.0117	0.674 ± 0.0049	0.7009 ± 0.0006	0.6835 ± 0.025	0.7033 ± 0.002	0.6514 ± 0.0023	0.6717 ± 0.0195	0.6548 ± 0.004	0.6288 ± 0.0006	0.6225 ± 0.0155
DLG4_HUMAN_Faure_2021	0.5428 ± 0.0016	0.5818 ± 0.0613	0.6001 ± 0.0214	0.5618 ± 0.0014	0.6167 ± 0.0617	0.5841 ± 0.0241	0.4473 ± 0.0019	0.6057 ± 0.0604	0.3572 ± 0.2264	0.6348 ± 0.0008	0.6233 ± 0.0242
DLG4_RAT_McLaughlin_2012	0.6137 ± 0.0009	0.6448 ± 0.0579	0.6299 ± 0.0039	0.5304 ± 0.0039	0.6743 ± 0.0477	0.2997 ± 0.5492	0.4864 ± 0.003	0.6547 ± 0.0458	0.403 ± 0.2688	0.5898 ± 0.0006	0.6186 ± 0.0273
DYR_ECOLI_Thompson_plusLon_2019	0.3279 ± 0.0008	0.3876 ± 0.0363	0.3944 ± 0.031	0.3312 ± 0.0006	0.4099 ± 0.0573	0.3841 ± 0.0543	0.2999 ± 0.0006	0.3411 ± 0.0335	0.3628 ± 0.0619	0.4445 ± 0.0017	0.4492 ± 0.0263
ENV_HV1B9_DuenasDecamp_2016	0.4274 ± 0.0041	0.3374 ± 0.1461	0.3727 ± 0.1006	-0.0373 ± 0.0129	0.1888 ± 0.096	0.0931 ± 0.1331	0.3079 ± 0.006	0.2458 ± 0.1022	0.3343 ± 0.057	0.3705 ± 0.012	0.3359 ± 0.1216
ENV_HV1BR_Haddox_2016	0.1364 ± 0.0001	0.1286 ± 0.0195	0.0781 ± 0.0908	0.0047 ± 0.0002	0.0684 ± 0.0115	0.0169 ± 0.004	0.1008 ± 0.0006	0.0997 ± 0.0132	0.0151 ± 0.0871	0.1321 ± 0.0001	0.1157 ± 0.0035
ESTA_BACSU_Nutschel_2020	0.3817 ± 0.0006	0.3689 ± 0.0678	0.2556 ± 0.2036	0.3416 ± 0.0015	0.3261 ± 0.0435	0.2472 ± 0.2106	0.4551 ± 0.0021	0.3558 ± 0.0906	0.3144 ± 0.2484	0.4131 ± 0.0015	0.2935 ± 0.2512
F7YBW8_MESOW_Aakre_2015	0.7394 ± 0.0049	0.7363 ± 0.0923	0.6267 ± 0.0639	0.6549 ± 0.0046	0.6729 ± 0.0709	0.49 ± 0.2445	0.5537 ± 0.0062	0.727 ± 0.0432	0.5858 ± 0.0582	0.7264 ± 0.0072	0.5434 ± 0.2914
GAL4_YEAST_Kitzman_2015	0.4684 ± 0.0046	0.5695 ± 0.0388	0.4841 ± 0.0118	0.5836 ± 0.0021	0.614 ± 0.0283	0.5785 ± 0.0054	0.5093 ± 0.0034	0.5589 ± 0.0319	0.5256 ± 0.0098	0.5722 ± 0.0019	0.5632 ± 0.0287
GCN4_YEAST_Staller_induction_2018	0.1621 ± 0.0101	0.178 ± 0.0315	0.1864 ± 0.0014	0.1774 ± 0.0089	0.1772 ± 0.0138	0.1774 ± 0.0092	0.079 ± 0.0063	0.1657 ± 0.0168	0.0795 ± 0.006	0.1678 ± 0.012	0.1659 ± 0.0112
GFP_AEQVI_Sarkisyan_2016	0.5996 ± 0.0005	0.7534 ± 0.0437	-0.175 ± 0.1389	0.5746 ± 0.0004	0.7306 ± 0.0348	-0.2041 ± 0.658	0.6591 ± 0.0003	0.7837 ± 0.0211	0.3671 ± 0.5919	0.7849 ± 0.0001	0.7886 ± 0.0033
GRB2_HUMAN_Faure_2021	0.4773 ± 0.0002	0.5954 ± 0.0512	0.567 ± 0.0382	0.6909 ± 0.0001	0.6757 ± 0.0563	0.719 ± 0.0179	0.5672 ± 0.0001	0.6737 ± 0.0305	0.6058 ± 0.0209	0.5638 ± 0.0002	0.6085 ± 0.0311
HIS7_YEAST_Pokusaeva_2019	0.4829 ± 0.0	0.4919 ± 0.0254	0.1743 ± 0.3646	0.521 ± 0.0002	0.5316 ± 0.0593	0.0846 ± 0.5164	0.5615 ± 0.0	0.4437 ± 0.1026	0.4385 ± 0.2077	0.6161 ± 0.0	-0.1476 ± 0.6028
HSP82_YEAST_Flynn_2019	0.565 ± 0.0002	0.5896 ± 0.0143	0.576 ± 0.0035	0.414 ± 0.0002	0.5493 ± 0.0497	0.1829 ± 0.4737	0.5165 ± 0.0002	0.505 ± 0.1046	0.5203 ± 0.0043	0.557 ± 0.0001	0.5562 ± 0.0225
HSP82_YEAST_Mishra_2016	0.651 ± 0.0005	0.6914 ± 0.0238	0.6814 ± 0.0039	0.6029 ± 0.0023	0.663 ± 0.0168	0.611 ± 0.0052	0.5886 ± 0.0007	0.6854 ± 0.024	0.6001 ± 0.0127	0.6805 ± 0.0004	0.6817 ± 0.0037
I6TAH8_I68A0_Doud_2015	-0.0033 ± 0.0002	0.2578 ± 0.0957	0.0465 ± 0.075	0.0101 ± 0.0003	0.2204 ± 0.1309	0.0378 ± 0.0588	0.1014 ± 0.0004	0.1774 ± 0.0567	0.0678 ± 0.1428	0.3807 ± 0.0003	0.3717 ± 0.0326
IF1_ECOLI_Kelsic_2016	0.6705 ± 0.0047	0.6614 ± 0.0585	0.6716 ± 0.0083	0.6596 ± 0.0039	0.6592 ± 0.0829	0.6622 ± 0.0069	0.6678 ± 0.0039	0.5945 ± 0.0472	0.6714 ± 0.0077	0.3996 ± 0.0056	0.4839 ± 0.0498
KCNH2_HUMAN_Kozek_2020	0.3243 ± 0.0182	0.4714 ± 0.0703	0.135 ± 0.151	0.436 ± 0.0287	0.467 ± 0.0256	0.5147 ± 0.0674	0.3214 ± 0.0197	0.4392 ± 0.1392	0.3186 ± 0.2156	0.3755 ± 0.0143	0.4506 ± 0.0647
KKA2_KLEPN_Melnikov_2014	0.3721 ± 0.0009	0.4504 ± 0.0465	0.3888 ± 0.013	0.3817 ± 0.001	0.4579 ± 0.0305	0.3889 ± 0.0072	0.4671 ± 0.0008	0.477 ± 0.0143	0.4574 ± 0.021	0.4625 ± 0.0006	0.4649 ± 0.0111
MK01_HUMAN_Brenan_2016	0.0306 ± 0.0007	0.0814 ± 0.0496	0.0178 ± 0.0613	0.0576 ± 0.0007	0.1229 ± 0.0418	0.0314 ± 0.0613	0.0565 ± 0.0006	0.108 ± 0.0309	0.0009 ± 0.045	0.0852 ± 0.0002	0.0276 ± 0.0982
MSH2_HUMAN_Jia_2020	0.3757 ± 0.0003	0.3868 ± 0.0082	0.3943 ± 0.0048	0.3617 ± 0.0003	0.4004 ± 0.0118	0.3701 ± 0.0067	0.3798 ± 0.0002	0.4032 ± 0.0146	0.3821 ± 0.0009	0.3491 ± 0.0003	0.3709 ± 0.0086
MTH3_HAEAE_Rockah-Shmuel_2015	0.576 ± 0.0023	0.593 ± 0.0113	0.575 ± 0.0065	0.3006 ± 0.0016	0.5119 ± 0.0678	0.3268 ± 0.0333	0.4813 ± 0.0069	0.4949 ± 0.0238	0.4927 ± 0.0098	0.6028 ± 0.0062	0.6065 ± 0.0085
NCAP_I34A1_Doud_2015	-0.0121 ± 0.0005	0.1237 ± 0.1369	0.0456 ± 0.0186	-0.0042 ± 0.0004	0.2299 ± 0.1543	0.0428 ± 0.0283	0.0752 ± 0.0011	0.2048 ± 0.0759	0.0921 ± 0.0586	0.3682 ± 0.0003	0.2776 ± 0.2097
NRAM_I33A0_Jiang_standard_2016	0.1464 ± 0.0012	0.634 ± 0.0502	0.3331 ± 0.1696	0.1798 ± 0.0136	0.4899 ± 0.1607	0.4096 ± 0.1564	0.5335 ± 0.0225	0.592 ± 0.0944	0.6257 ± 0.0774	0.7742 ± 0.0042	0.7195 ± 0.048
NUD15_HUMAN_Suiter_2020	0.5742 ± 0.0011	0.541 ± 0.0683	0.5759 ± 0.0073	0.4994 ± 0.001	0.5469 ± 0.0482	0.4972 ± 0.0302	0.62 ± 0.0004	0.6081 ± 0.029	0.6237 ± 0.0057	0.6014 ± 0.0009	0.6142 ± 0.0119
P53_HUMAN_Giacomelli_NULL_Etoposide_2018	0.4051 ± 0.0002	0.4242 ± 0.0319	0.4141 ± 0.0052	0.3424 ± 0.0005	0.3934 ± 0.0149	0.3519 ± 0.0071	0.4527 ± 0.0003	0.4562 ± 0.0408	0.4748 ± 0.0131	0.4011 ± 0.0003	0.4192 ± 0.013
P53_HUMAN_Giacomelli_NULL_Nutlin_2018	0.2328 ± 0.0007	0.2944 ± 0.0516	0.2914 ± 0.0273	0.1489 ± 0.0004	0.2402 ± 0.0605	0.1999 ± 0.0509	0.3034 ± 0.0007	0.3031 ± 0.0676	0.3569 ± 0.0174	0.2332 ± 0.0005	0.2857 ± 0.0263
P53_HUMAN_Giacomelli_WT_Nutlin_2018	0.3086 ± 0.0005	0.3932 ± 0.0689	0.3463 ± 0.0417	0.242 ± 0.0005	0.3911 ± 0.0873	0.273 ± 0.0321	0.4508 ± 0.0004	0.4673 ± 0.0375	0.4586 ± 0.0064	0.3375 ± 0.0005	0.3711 ± 0.0151
P53_HUMAN_Kotler_2018	0.555 ± 0.002	0.5434 ± 0.0271	0.5783 ± 0.0149	0.5765 ± 0.012	0.534 ± 0.0419	0.5931 ± 0.0221	0.5509 ± 0.0026	0.5861 ± 0.0409	0.5583 ± 0.0157	0.6002 ± 0.0028	0.6095 ± 0.0136
P84126_THETH_Chan_2017	0.5871 ± 0.0023	0.4884 ± 0.1219	0.6161 ± 0.0167	0.6746 ± 0.0017	0.6403 ± 0.0931	0.6819 ± 0.0073	0.4938 ± 0.0013	0.6793 ± 0.0594	0.5232 ± 0.0325	0.4628 ± 0.0034	0.5337 ± 0.048
PA_I34A1_Wu_2015	0.0128 ± 0.0005	0.1584 ± 0.0836	-0.0075 ± 0.0187	-0.0291 ± 0.0008	0.1766 ± 0.1052	-0.021 ± 0.009	0.0836 ± 0.0014	0.1142 ± 0.0475	0.0903 ± 0.0066	0.2782 ± 0.0014	0.2597 ± 0.0081
PABP_YEAST_Melamed_2013	0.5561 ± 0.0001	0.5655 ± 0.0137	0.5966 ± 0.0066	0.5395 ± 0.0001	0.5787 ± 0.0204	0.5554 ± 0.0085	0.5919 ± 0.0	0.6145 ± 0.0158	0.6014 ± 0.006	0.5989 ± 0.0001	0.6045 ± 0.0046
POLG_CXB3N_Mattenberger_2021	-0.0523 ± 0.0001	0.3405 ± 0.1108	0.031 ± 0.0529	0.2988 ± 0.0003	0.3584 ± 0.0635	0.3241 ± 0.0166	0.268 ± 0.0002	0.3046 ± 0.058	0.307 ± 0.0315	0.5118 ± 0.0003	0.5153 ± 0.0197
POLG_HCVJF_Qi_2014	0.5365 ± 0.0016	0.548 ± 0.0447	0.551 ± 0.0401	0.0698 ± 0.0016	0.4144 ± 0.1391	0.2028 ± 0.067	0.1858 ± 0.0017	0.4409 ± 0.1404	0.286 ± 0.0824	0.649 ± 0.001	0.5735 ± 0.0571
PTEN_HUMAN_Matreyek_2021	0.3596 ± 0.0005	0.3941 ± 0.0228	0.3737 ± 0.0079	0.4062 ± 0.0008	0.4067 ± 0.0356	0.4033 ± 0.0088	0.3951 ± 0.0005	0.4023 ± 0.0202	0.4012 ± 0.0116	0.4509 ± 0.0008	0.4355 ± 0.0139
PTEN_HUMAN_Mighell_2018	0.472 ± 0.0003	0.4975 ± 0.0278	0.4811 ± 0.0064	0.4847 ± 0.0003	0.5015 ± 0.0186	0.4871 ± 0.0056	0.4686 ± 0.0002	0.5088 ± 0.024	0.4725 ± 0.0055	0.4829 ± 0.0002	0.4905 ± 0.0169
Q2N0S5_9HIV1_Haddox_2018	0.5384 ± 0.0002	0.6056 ± 0.0298	0.5564 ± 0.0054	-0.08 ± 0.0004	0.5955 ± 0.0221	-0.0705 ± 0.0891	0.4174 ± 0.0004	0.5647 ± 0.0553	0.2825 ± 0.2818	0.5793 ± 0.0003	0.5717 ± 0.0131
Q59976_STRSQ_Romero_2015	0.4117 ± 0.0014	0.5242 ± 0.056	0.4434 ± 0.0141	0.5017 ± 0.0011	0.5255 ± 0.0369	0.5062 ± 0.0061	0.5547 ± 0.0009	0.5769 ± 0.0169	0.5564 ± 0.0032	0.6024 ± 0.0007	0.5981 ± 0.0051
R1AB_SARS2_Flynn_growth_2022	-0.1055 ± 0.002	0.5968 ± 0.196	0.1111 ± 0.0771	0.0167 ± 0.0033	0.5687 ± 0.1764	0.0377 ± 0.253	0.2903 ± 0.0015	0.6501 ± 0.0908	0.3333 ± 0.0233	0.7199 ± 0.0005	0.7204 ± 0.0121
RASH_HUMAN_Bandaru_2017	0.2587 ± 0.0004	0.3651 ± 0.0259	0.304 ± 0.028	0.3441 ± 0.0008	0.3931 ± 0.0404	0.3664 ± 0.0223	0.2514 ± 0.0008	0.3433 ± 0.0506	0.2583 ± 0.0287	0.3102 ± 0.0004	0.3374 ± 0.0325
REV_HV1H2_Fernandes_2016	0.2094 ± 0.0017	0.2198 ± 0.0381	0.1756 ± 0.1003	0.2265 ± 0.0013	0.229 ± 0.0362	0.2343 ± 0.0109	0.2839 ± 0.0035	0.1999 ± 0.0823	0.2693 ± 0.013	0.262 ± 0.0006	0.2634 ± 0.0081
RL401_YEAST_Mavor_2016	0.3318 ± 0.0034	0.5512 ± 0.0397	0.3097 ± 0.2921	0.585 ± 0.0044	0.5478 ± 0.076	0.5635 ± 0.066	0.4993 ± 0.005	0.5575 ± 0.0306	0.5134 ± 0.0254	0.457 ± 0.0033	0.326 ± 0.2959
RL401_YEAST_Roscoe_2013	0.3965 ± 0.0024	0.7197 ± 0.0558	0.579 ± 0.0405	0.7046 ± 0.0011	0.6774 ± 0.0592	0.7275 ± 0.0073	0.5851 ± 0.0021	0.7419 ± 0.0621	0.6357 ± 0.0327	0.5656 ± 0.0025	0.3604 ± 0.488
RL401_YEAST_Roscoe_2014	0.3954 ± 0.0026	0.5969 ± 0.0844	0.4972 ± 0.0445	0.655 ± 0.0007	0.6408 ± 0.0398	0.675 ± 0.0172	0.4966 ± 0.0028	0.5937 ± 0.0714	0.459 ± 0.0914	0.5274 ± 0.0014	0.4714 ± 0.1337
SC6A4_HUMAN_Young_2021	0.4541 ± 0.0001	0.4912 ± 0.0297	0.4761 ± 0.0042	0.4529 ± 0.0002	0.4717 ± 0.0155	0.4588 ± 0.0053	0.5157 ± 0.0001	0.5071 ± 0.0106	0.5184 ± 0.004	0.5373 ± 0.0001	0.5302 ± 0.0043
SCN5A_HUMAN_Glazer_2019	0.2187 ± 0.0113	0.1298 ± 0.0529	0.2454 ± 0.081	0.1718 ± 0.0138	0.0764 ± 0.1495	0.1276 ± 0.1094	0.1602 ± 0.0312	0.2024 ± 0.0499	0.1573 ± 0.0274	0.2052 ± 0.0364	0.1127 ± 0.1718
SPG1_STRSG_Olson_2014	0.1779 ± 0.0	0.458 ± 0.106	0.2792 ± 0.1659	0.3871 ± 0.0	0.4912 ± 0.0422	0.4321 ± 0.0309	0.4175 ± 0.0	0.5187 ± 0.0682	0.4937 ± 0.0617	0.3271 ± 0.0	0.292 ± 0.1765
SPIKE_SARS2_Starr_bind_2020	-0.1785 ± 0.0034	0.1883 ± 0.1802	0.1835 ± 0.1438	-0.0658 ± 0.0028	0.1371 ± 0.076	0.1403 ± 0.1062	0.5862 ± 0.0009	0.5365 ± 0.0615	0.6146 ± 0.0297	0.3232 ± 0.0018	0.3024 ± 0.1527
SPIKE_SARS2_Starr_expr_2020	-0.1826 ± 0.0018	0.235 ± 0.1412	0.0907 ± 0.1071	-0.1659 ± 0.0024	0.2294 ± 0.1184	0.0136 ± 0.0989	0.5999 ± 0.0004	0.6058 ± 0.0268	0.6123 ± 0.0053	0.4375 ± 0.0012	0.4781 ± 0.0212
SRC_HUMAN_Ahler_CD_2019	0.2844 ± 0.0006	0.3246 ± 0.0317	0.3198 ± 0.0156	0.2576 ± 0.0009	0.3371 ± 0.025	0.329 ± 0.0374	0.2206 ± 0.0012	0.3638 ± 0.0423	0.214 ± 0.1233	0.2869 ± 0.0006	0.3479 ± 0.0317
SUMO1_HUMAN_Weile_2017	0.4268 ± 0.0025	0.3437 ± 0.0661	0.2546 ± 0.287	0.4158 ± 0.0033	0.3143 ± 0.081	0.4017 ± 0.0195	0.4194 ± 0.0026	0.3868 ± 0.0498	0.3883 ± 0.0202	0.2661 ± 0.0033	0.3086 ± 0.0462
SYUA_HUMAN_Newberry_2020	0.3077 ± 0.0028	0.3629 ± 0.0311	0.3807 ± 0.0146	0.131 ± 0.002	0.4571 ± 0.0402	0.0727 ± 0.1689	0.2799 ± 0.0031	0.4787 ± 0.0439	0.2611 ± 0.072	0.3914 ± 0.0013	0.4019 ± 0.0105
TADBP_HUMAN_Bolognesi_2019	0.0403 ± 0.0013	0.5291 ± 0.1318	0.1374 ± 0.0917	-0.0295 ± 0.0039	0.506 ± 0.0788	0.1973 ± 0.0991	-0.3183 ± 0.0103	0.6032 ± 0.0749	0.437 ± 0.0253	0.0224 ± 0.0021	0.0175 ± 0.0909
TAT_HV1BR_Fernandes_2016	0.3295 ± 0.0011	0.3378 ± 0.0256	0.3337 ± 0.0073	0.0176 ± 0.0038	0.1634 ± 0.0757	0.0641 ± 0.0832	-0.0085 ± 0.0037	0.2619 ± 0.0083	0.0247 ± 0.0565	0.2712 ± 0.0011	0.278 ± 0.0103
TPK1_HUMAN_Weile_2017	0.1968 ± 0.0013	0.1629 ± 0.0198	0.1894 ± 0.0155	0.2251 ± 0.0009	0.1978 ± 0.0285	0.2244 ± 0.0085	0.1664 ± 0.0005	0.1534 ± 0.0238	0.1663 ± 0.0053	0.181 ± 0.0015	0.1521 ± 0.036
TPMT_HUMAN_Matreyek_2018	0.3839 ± 0.0004	0.3959 ± 0.033	0.404 ± 0.0083	0.3837 ± 0.0004	0.4103 ± 0.0063	0.3875 ± 0.008	0.4233 ± 0.0007	0.422 ± 0.0134	0.3999 ± 0.0442	0.4226 ± 0.0012	0.4304 ± 0.0076
TPOR_HUMAN_Bridgford_S505N_2020	0.3657 ± 0.0283	0.3816 ± 0.16	0.3551 ± 0.0515	0.196 ± 0.016	0.3337 ± 0.0844	0.2245 ± 0.0232	0.3093 ± 0.0236	0.425 ± 0.0586	0.435 ± 0.0561	0.252 ± 0.011	0.3404 ± 0.0839
TRPC_SACS2_Chan_2017	0.5756 ± 0.0023	0.6222 ± 0.051	0.6371 ± 0.0404	0.6779 ± 0.0015	0.6453 ± 0.0788	0.699 ± 0.0193	0.6258 ± 0.0009	0.6151 ± 0.0557	0.6467 ± 0.0101	0.6136 ± 0.0022	0.6226 ± 0.0247
TRPC_THEMA_Chan_2017	0.5174 ± 0.0017	0.4019 ± 0.0712	0.5137 ± 0.0162	0.4449 ± 0.0014	0.4321 ± 0.0581	0.4783 ± 0.0328	0.4689 ± 0.0015	0.4418 ± 0.0579	0.4685 ± 0.0218	0.34 ± 0.0011	0.3927 ± 0.0349
UBC9_HUMAN_Weile_2017	0.3167 ± 0.0009	0.3154 ± 0.0442	0.3251 ± 0.0203	0.1846 ± 0.0038	0.2301 ± 0.0379	0.2491 ± 0.0484	0.2052 ± 0.0006	0.2881 ± 0.0193	0.2666 ± 0.0622	0.2392 ± 0.0018	0.3198 ± 0.0501
UBE4B_MOUSE_Starita_2013	0.3177 ± 0.0039	0.2581 ± 0.0529	0.3105 ± 0.0458	0.2233 ± 0.0017	0.2393 ± 0.0336	0.2437 ± 0.0192	0.2599 ± 0.0023	0.256 ± 0.0224	0.2432 ± 0.034	0.2348 ± 0.0025	0.2287 ± 0.0229
VKOR1_HUMAN_Chiasson_abundance_2020	0.4954 ± 0.0006	0.5088 ± 0.0425	0.4861 ± 0.0085	0.5132 ± 0.0009	0.5029 ± 0.0345	0.5052 ± 0.0178	0.425 ± 0.0014	0.5057 ± 0.0287	0.4247 ± 0.0196	0.498 ± 0.0015	0.432 ± 0.0695
VKOR1_HUMAN_Chiasson_activity_2020	0.3253 ± 0.0022	0.3634 ± 0.0299	0.3371 ± 0.0228	0.3656 ± 0.0034	0.3556 ± 0.0133	0.3472 ± 0.0146	0.3279 ± 0.0022	0.3443 ± 0.0125	0.3078 ± 0.0209	0.3726 ± 0.0282	0.3627 ± 0.0408
YAP1_HUMAN_Araya_2012	0.1098 ± 0.0006	0.2605 ± 0.0407	0.2019 ± 0.0688	0.1972 ± 0.0008	0.2703 ± 0.039	0.2609 ± 0.0551	0.2362 ± 0.0005	0.3111 ± 0.0633	0.2994 ± 0.0322	0.141 ± 0.0004	0.2145 ± 0.0442
average	0.3385 ± 0.0002	0.4318 ± 0.0078	0.3553 ± 0.0138	0.3411 ± 0.0005	0.431 ± 0.0028	0.3426 ± 0.0156	0.3868 ± 0.0007	0.4501 ± 0.0053	0.3984 ± 0.0098	0.4314 ± 0.0005	0.4195 ± 0.0131

## Sheet: Train Size 40
Protein	ESM-1v (Zero-Shot) ndcg	ESM-1v (FSFP) ndcg	ESM-1v (Ridge) ndcg	ESM2 (Zero-Shot) ndcg	ESM2 (FSFP) ndcg	ESM2 (Ridge) ndcg	SaProt (Zero-Shot) ndcg	SaProt (FSFP) ndcg	SaProt (Ridge) ndcg	GEMME (Zero-Shot) ndcg	GEMME (Ridge) ndcg
A0A140D2T1_ZIKV_Sourisseau_growth_2019	0.021 ± 0.0006	0.1025 ± 0.0477	-0.0122 ± 0.0398	0.0643 ± 0.0008	0.1084 ± 0.0304	0.0508 ± 0.0758	-0.021 ± 0.0001	-0.0105 ± 0.0083	0.0051 ± 0.0167	0.1837 ± 0.002	0.0588 ± 0.1504
A0A192B1T2_9HIV1_Haddox_2018	0.5086 ± 0.0005	0.6139 ± 0.0158	0.5293 ± 0.0051	-0.0161 ± 0.0005	0.59 ± 0.033	0.1141 ± 0.0641	0.3844 ± 0.001	0.6154 ± 0.0174	0.4283 ± 0.026	0.5511 ± 0.0003	0.5488 ± 0.0077
A0A1I9GEU1_NEIME_Kennouche_2019	0.0019 ± 0.001	0.0648 ± 0.0303	0.0844 ± 0.0454	-0.0032 ± 0.0062	0.0236 ± 0.0258	0.0449 ± 0.0424	0.0731 ± 0.0026	0.0736 ± 0.0244	0.014 ± 0.1182	0.056 ± 0.0051	0.0368 ± 0.0826
A0A2Z5U3Z0_9INFA_Doud_2016	0.4634 ± 0.0004	0.5204 ± 0.0262	0.5047 ± 0.018	0.433 ± 0.0004	0.5473 ± 0.0295	0.4563 ± 0.0225	0.465 ± 0.0008	0.5119 ± 0.0233	0.4833 ± 0.0125	0.529 ± 0.0005	0.548 ± 0.0092
A0A2Z5U3Z0_9INFA_Wu_2014	0.117 ± 0.001	0.1451 ± 0.0239	0.1398 ± 0.0332	0.1191 ± 0.0007	0.1808 ± 0.0592	0.1359 ± 0.0383	0.1069 ± 0.0011	0.159 ± 0.0314	0.1353 ± 0.0378	0.1623 ± 0.0008	0.1947 ± 0.0597
A4_HUMAN_Seuma_2021	0.2243 ± 0.003	0.4102 ± 0.0537	0.3522 ± 0.0555	0.2416 ± 0.0011	0.3462 ± 0.0818	0.315 ± 0.0814	0.169 ± 0.0004	0.4504 ± 0.0459	0.3617 ± 0.0603	0.4231 ± 0.0005	0.4363 ± 0.0146
A4D664_9INFA_Soh_CCL141_2019	0.0154 ± 0.0007	0.2148 ± 0.0225	0.0338 ± 0.0458	0.0936 ± 0.0003	0.1893 ± 0.054	0.0673 ± 0.0554	0.0461 ± 0.0002	0.1876 ± 0.0825	0.159 ± 0.0726	0.2303 ± 0.0002	0.2875 ± 0.0617
A4GRB6_PSEAI_Chen_2020	0.5171 ± 0.0017	0.6438 ± 0.0318	0.5885 ± 0.0271	0.6455 ± 0.001	0.668 ± 0.0123	0.6674 ± 0.0205	0.6435 ± 0.0008	0.6878 ± 0.0186	0.6642 ± 0.0058	0.6 ± 0.0009	0.641 ± 0.0236
AACC1_PSEAI_Dandage_2018	0.3767 ± 0.0041	0.3335 ± 0.0452	0.3812 ± 0.0067	0.368 ± 0.0047	0.3089 ± 0.0441	0.1906 ± 0.3527	0.4181 ± 0.0054	0.4249 ± 0.042	0.4092 ± 0.014	0.3318 ± 0.0025	0.3681 ± 0.0217
ADRB2_HUMAN_Jones_2020	0.2987 ± 0.0005	0.2891 ± 0.02	0.3036 ± 0.0043	0.2222 ± 0.0002	0.3083 ± 0.0343	0.2307 ± 0.0093	0.3202 ± 0.0003	0.316 ± 0.0216	0.318 ± 0.0055	0.2919 ± 0.0004	0.2955 ± 0.0105
AMIE_PSEAE_Wrenbeck_2017	0.4994 ± 0.0005	0.5454 ± 0.018	0.519 ± 0.007	0.3359 ± 0.0006	0.4361 ± 0.0511	0.3575 ± 0.0134	0.4727 ± 0.0006	0.5184 ± 0.0155	0.4841 ± 0.0088	0.5058 ± 0.0007	0.5223 ± 0.0152
B3VI55_LIPST_Klesmith_2015	0.5444 ± 0.0006	0.5644 ± 0.0191	0.5708 ± 0.009	0.5038 ± 0.0007	0.5347 ± 0.0315	0.5288 ± 0.0159	0.3976 ± 0.0011	0.5813 ± 0.049	0.4477 ± 0.0334	0.6174 ± 0.0004	0.6027 ± 0.0237
BLAT_ECOLX_Deng_2012	0.4433 ± 0.0008	0.4785 ± 0.0257	0.5303 ± 0.0247	0.4615 ± 0.0012	0.437 ± 0.0589	0.5414 ± 0.0333	0.4395 ± 0.0013	0.4833 ± 0.0258	0.5098 ± 0.0279	0.3923 ± 0.0019	0.4805 ± 0.0579
BLAT_ECOLX_Firnberg_2014	0.5112 ± 0.0021	0.6071 ± 0.0249	0.5563 ± 0.0122	0.5924 ± 0.0006	0.6028 ± 0.0155	0.6015 ± 0.013	0.6045 ± 0.0006	0.6344 ± 0.048	0.6182 ± 0.0042	0.4807 ± 0.0006	0.5254 ± 0.0238
BLAT_ECOLX_Jacquier_2013	0.6447 ± 0.0022	0.6507 ± 0.0425	0.6665 ± 0.0038	0.6732 ± 0.0017	0.639 ± 0.0545	0.6817 ± 0.0024	0.7114 ± 0.0016	0.6475 ± 0.0874	0.7149 ± 0.0022	0.4554 ± 0.0126	0.5004 ± 0.0582
BLAT_ECOLX_Stiffler_2015	0.6474 ± 0.0008	0.7427 ± 0.0525	0.6909 ± 0.0056	0.7239 ± 0.0008	0.7482 ± 0.0176	0.7308 ± 0.0046	0.7354 ± 0.001	0.7741 ± 0.0159	0.7477 ± 0.0124	0.6342 ± 0.0033	0.6477 ± 0.0199
BRCA1_HUMAN_Findlay_2018	0.3036 ± 0.0022	0.3891 ± 0.0685	0.328 ± 0.0271	0.5397 ± 0.0015	0.475 ± 0.0409	0.542 ± 0.0126	0.4527 ± 0.0011	0.4884 ± 0.0579	0.464 ± 0.0072	0.5126 ± 0.0032	0.4882 ± 0.0283
C6KNH7_9INFA_Lee_2018	0.3517 ± 0.0004	0.4176 ± 0.0354	0.4159 ± 0.0191	0.4204 ± 0.0008	0.4592 ± 0.0185	0.4416 ± 0.0168	0.5237 ± 0.0005	0.4867 ± 0.0523	0.5403 ± 0.0098	0.4977 ± 0.0008	0.509 ± 0.0118
CALM1_HUMAN_Weile_2017	0.1683 ± 0.0032	0.2844 ± 0.0215	0.2503 ± 0.0254	0.1805 ± 0.0051	0.178 ± 0.0472	0.1965 ± 0.0231	0.2006 ± 0.0036	0.2202 ± 0.0552	0.1885 ± 0.0309	0.2734 ± 0.0009	0.2659 ± 0.0261
CAPSD_AAV2S_Sinai_substitutions_2021	0.0586 ± 0.0007	0.4627 ± 0.1067	0.1135 ± 0.0727	0.1043 ± 0.0008	0.4691 ± 0.0941	0.3482 ± 0.1523	0.3417 ± 0.0001	0.4556 ± 0.0771	0.456 ± 0.0463	0.4932 ± 0.0003	0.5437 ± 0.0404
CCDB_ECOLI_Adkar_2012	-0.139 ± 0.005	0.548 ± 0.1588	0.4135 ± 0.1889	0.4104 ± 0.0009	0.5942 ± 0.0885	0.6417 ± 0.0526	0.437 ± 0.0078	0.6188 ± 0.1029	0.6489 ± 0.0342	0.4268 ± 0.0219	0.6852 ± 0.045
CCDB_ECOLI_Tripathi_2016	0.1049 ± 0.0195	0.5532 ± 0.2303	0.3904 ± 0.3312	0.72 ± 0.0052	0.7619 ± 0.0986	0.7648 ± 0.0562	0.7243 ± 0.0029	0.7826 ± 0.063	0.7721 ± 0.0319	0.6478 ± 0.0062	0.6896 ± 0.0284
CP2C9_HUMAN_Amorosi_abundance_2021	0.5821 ± 0.0008	0.5895 ± 0.01	0.5852 ± 0.0031	0.6064 ± 0.0004	0.5953 ± 0.0191	0.6089 ± 0.0024	0.5652 ± 0.0005	0.6073 ± 0.0242	0.5692 ± 0.0035	0.5624 ± 0.0003	0.5659 ± 0.0123
CP2C9_HUMAN_Amorosi_activity_2021	0.6587 ± 0.0008	0.6688 ± 0.0237	0.677 ± 0.0026	0.7011 ± 0.0009	0.6735 ± 0.0304	0.7063 ± 0.0018	0.6517 ± 0.0027	0.683 ± 0.0232	0.6594 ± 0.0041	0.6289 ± 0.0007	0.6262 ± 0.0212
DLG4_HUMAN_Faure_2021	0.5419 ± 0.0028	0.6959 ± 0.0263	0.6339 ± 0.0244	0.5609 ± 0.0025	0.6644 ± 0.0842	0.5955 ± 0.0285	0.4455 ± 0.0038	0.6998 ± 0.0434	0.4827 ± 0.031	0.6342 ± 0.0013	0.6613 ± 0.0076
DLG4_RAT_McLaughlin_2012	0.6121 ± 0.0015	0.6362 ± 0.0187	0.6349 ± 0.0107	0.5288 ± 0.0028	0.6929 ± 0.0462	0.5692 ± 0.0299	0.485 ± 0.002	0.6715 ± 0.0394	0.5575 ± 0.0382	0.5881 ± 0.0018	0.6214 ± 0.0174
DYR_ECOLI_Thompson_plusLon_2019	0.3294 ± 0.0062	0.4297 ± 0.0456	0.4064 ± 0.0391	0.3342 ± 0.0086	0.4015 ± 0.0447	0.3988 ± 0.0544	0.3053 ± 0.0127	0.4025 ± 0.0556	0.3791 ± 0.0515	0.4442 ± 0.0025	0.4714 ± 0.0271
ENV_HV1B9_DuenasDecamp_2016	0.4283 ± 0.0043	0.3241 ± 0.123	0.4618 ± 0.0646	-0.0518 ± 0.0172	0.3559 ± 0.0719	0.2707 ± 0.1034	0.3065 ± 0.0167	0.4056 ± 0.0706	0.3792 ± 0.0969	0.3749 ± 0.0161	0.4459 ± 0.0983
ENV_HV1BR_Haddox_2016	0.1364 ± 0.0004	0.1179 ± 0.0189	0.0723 ± 0.0993	0.0045 ± 0.0003	0.0593 ± 0.0149	0.0127 ± 0.0073	0.1008 ± 0.0005	0.1033 ± 0.0125	0.0524 ± 0.0681	0.1321 ± 0.0003	0.0262 ± 0.1077
ESTA_BACSU_Nutschel_2020	0.3823 ± 0.0021	0.3551 ± 0.0817	0.365 ± 0.0649	0.3426 ± 0.0024	0.3471 ± 0.0667	0.3648 ± 0.0537	0.4544 ± 0.0029	0.4491 ± 0.0592	0.422 ± 0.0346	0.4129 ± 0.0012	0.4208 ± 0.0411
F7YBW8_MESOW_Aakre_2015	0.711 ± 0.0	0.6114 ± 0.1046	0.6723 ± 0.0	0.6057 ± 0.0	0.6656 ± 0.0649	0.5019 ± 0.1189	0.5357 ± 0.0	0.6559 ± 0.0475	0.5396 ± 0.0947	0.6969 ± 0.0	0.5927 ± 0.0547
GAL4_YEAST_Kitzman_2015	0.4682 ± 0.005	0.5347 ± 0.0427	0.4931 ± 0.025	0.5828 ± 0.0027	0.6214 ± 0.0462	0.5837 ± 0.0029	0.5082 ± 0.0042	0.5258 ± 0.0202	0.521 ± 0.0135	0.5724 ± 0.0037	0.5712 ± 0.0347
GCN4_YEAST_Staller_induction_2018	0.1559 ± 0.0	0.1407 ± 0.0063	0.1855 ± 0.0	0.1603 ± 0.0	0.1466 ± 0.0095	0.1603 ± 0.0	0.0685 ± 0.0	0.1698 ± 0.0166	0.0686 ± 0.0006	0.1576 ± 0.0	0.1611 ± 0.0049
GFP_AEQVI_Sarkisyan_2016	0.5993 ± 0.0016	0.7376 ± 0.0686	-0.0743 ± 0.1651	0.5742 ± 0.0009	0.7612 ± 0.0238	0.0981 ± 0.6239	0.6598 ± 0.0014	0.8107 ± 0.0281	0.2275 ± 0.6005	0.7848 ± 0.0002	0.7907 ± 0.0035
GRB2_HUMAN_Faure_2021	0.477 ± 0.0002	0.634 ± 0.0487	0.5993 ± 0.0354	0.6909 ± 0.0001	0.6959 ± 0.046	0.7407 ± 0.0155	0.567 ± 0.0001	0.7132 ± 0.0504	0.641 ± 0.0293	0.5636 ± 0.0002	0.6395 ± 0.0287
HIS7_YEAST_Pokusaeva_2019	0.4828 ± 0.0	0.3848 ± 0.0886	0.2179 ± 0.319	0.5209 ± 0.0001	0.4336 ± 0.1055	0.1621 ± 0.4036	0.5615 ± 0.0	0.4405 ± 0.1562	0.5024 ± 0.0977	0.616 ± 0.0	0.1476 ± 0.5712
HSP82_YEAST_Flynn_2019	0.5651 ± 0.0005	0.6192 ± 0.0253	0.579 ± 0.0052	0.4139 ± 0.0006	0.5776 ± 0.0133	0.4459 ± 0.0328	0.5165 ± 0.0005	0.5448 ± 0.0424	0.5283 ± 0.0094	0.557 ± 0.0004	0.5749 ± 0.0076
HSP82_YEAST_Mishra_2016	0.6509 ± 0.0006	0.6951 ± 0.0171	0.677 ± 0.0015	0.6031 ± 0.002	0.6798 ± 0.0233	0.618 ± 0.0064	0.5886 ± 0.0008	0.693 ± 0.0162	0.6013 ± 0.0126	0.6804 ± 0.0006	0.6826 ± 0.003
I6TAH8_I68A0_Doud_2015	-0.0035 ± 0.0006	0.2872 ± 0.1154	0.0805 ± 0.0837	0.0098 ± 0.0005	0.3031 ± 0.0864	0.0707 ± 0.0732	0.1013 ± 0.0008	0.2103 ± 0.0974	0.0932 ± 0.1489	0.3809 ± 0.0003	0.3882 ± 0.0278
IF1_ECOLI_Kelsic_2016	0.6701 ± 0.005	0.7134 ± 0.0247	0.6751 ± 0.0083	0.6591 ± 0.0044	0.7309 ± 0.0447	0.6776 ± 0.0128	0.6675 ± 0.0026	0.6845 ± 0.0529	0.675 ± 0.0073	0.4008 ± 0.0067	0.564 ± 0.0775
KCNH2_HUMAN_Kozek_2020	0.3417 ± 0.0424	0.468 ± 0.1503	0.3431 ± 0.105	0.4521 ± 0.0482	0.5197 ± 0.0624	0.5509 ± 0.0848	0.3253 ± 0.0454	0.5856 ± 0.0746	0.4415 ± 0.0968	0.3874 ± 0.0254	0.4823 ± 0.089
KKA2_KLEPN_Melnikov_2014	0.3719 ± 0.0019	0.466 ± 0.0186	0.4122 ± 0.015	0.3812 ± 0.0015	0.4747 ± 0.0189	0.4117 ± 0.0158	0.4663 ± 0.0003	0.4772 ± 0.0228	0.4729 ± 0.0124	0.4623 ± 0.001	0.4705 ± 0.0133
MK01_HUMAN_Brenan_2016	0.0305 ± 0.0004	0.1043 ± 0.0605	0.0557 ± 0.0566	0.0575 ± 0.0007	0.1126 ± 0.031	0.0746 ± 0.0361	0.0566 ± 0.0005	0.1565 ± 0.0545	0.0588 ± 0.0482	0.085 ± 0.0005	0.1175 ± 0.0233
MSH2_HUMAN_Jia_2020	0.3759 ± 0.0004	0.3791 ± 0.0152	0.4017 ± 0.0085	0.3618 ± 0.0002	0.4068 ± 0.0143	0.3742 ± 0.0052	0.3798 ± 0.0002	0.4049 ± 0.0077	0.3863 ± 0.0037	0.3491 ± 0.0003	0.3743 ± 0.0182
MTH3_HAEAE_Rockah-Shmuel_2015	0.576 ± 0.0033	0.5813 ± 0.0153	0.5814 ± 0.0138	0.2995 ± 0.0013	0.4677 ± 0.1042	0.3309 ± 0.0182	0.4802 ± 0.0082	0.4616 ± 0.0294	0.4952 ± 0.0139	0.6026 ± 0.0065	0.5993 ± 0.0188
NCAP_I34A1_Doud_2015	-0.0121 ± 0.0005	0.2672 ± 0.1189	0.0575 ± 0.036	-0.0042 ± 0.0005	0.2564 ± 0.0474	0.0488 ± 0.0342	0.0759 ± 0.0003	0.2397 ± 0.1129	0.1521 ± 0.0163	0.3682 ± 0.0002	0.2796 ± 0.1725
NRAM_I33A0_Jiang_standard_2016	0.1514 ± 0.0101	0.6673 ± 0.0551	0.4665 ± 0.1813	0.1925 ± 0.0307	0.6341 ± 0.0547	0.4625 ± 0.1265	0.5429 ± 0.0307	0.6817 ± 0.0391	0.618 ± 0.0901	0.7761 ± 0.0047	0.771 ± 0.0127
NUD15_HUMAN_Suiter_2020	0.5742 ± 0.001	0.5922 ± 0.0527	0.5847 ± 0.0198	0.4986 ± 0.0012	0.5977 ± 0.0418	0.5193 ± 0.0484	0.6194 ± 0.0003	0.6282 ± 0.0306	0.6314 ± 0.0099	0.6016 ± 0.0008	0.6156 ± 0.0098
P53_HUMAN_Giacomelli_NULL_Etoposide_2018	0.4045 ± 0.0008	0.4228 ± 0.0235	0.4195 ± 0.0099	0.3422 ± 0.0007	0.3988 ± 0.0189	0.3614 ± 0.0074	0.4527 ± 0.0005	0.4612 ± 0.0347	0.4788 ± 0.0185	0.4008 ± 0.0008	0.4341 ± 0.0158
P53_HUMAN_Giacomelli_NULL_Nutlin_2018	0.2329 ± 0.001	0.2667 ± 0.042	0.2705 ± 0.0367	0.1489 ± 0.0005	0.2407 ± 0.023	0.191 ± 0.0432	0.3035 ± 0.0008	0.3005 ± 0.0342	0.341 ± 0.0262	0.2333 ± 0.0008	0.2652 ± 0.0213
P53_HUMAN_Giacomelli_WT_Nutlin_2018	0.3092 ± 0.0013	0.4314 ± 0.0475	0.3398 ± 0.026	0.2419 ± 0.0008	0.4334 ± 0.0171	0.2762 ± 0.025	0.451 ± 0.0005	0.444 ± 0.0429	0.4741 ± 0.0094	0.3374 ± 0.0004	0.3858 ± 0.0298
P53_HUMAN_Kotler_2018	0.5551 ± 0.0033	0.5796 ± 0.0281	0.593 ± 0.0124	0.5758 ± 0.0133	0.566 ± 0.0287	0.6059 ± 0.0236	0.551 ± 0.0042	0.5768 ± 0.0435	0.5674 ± 0.0179	0.5995 ± 0.003	0.6108 ± 0.0198
P84126_THETH_Chan_2017	0.5874 ± 0.0036	0.5728 ± 0.086	0.6596 ± 0.0467	0.6757 ± 0.0031	0.6898 ± 0.0737	0.7208 ± 0.0296	0.4939 ± 0.002	0.7059 ± 0.0313	0.5887 ± 0.0498	0.4637 ± 0.0055	0.5984 ± 0.1023
PA_I34A1_Wu_2015	0.0138 ± 0.0024	0.1784 ± 0.0662	0.0073 ± 0.0187	-0.0291 ± 0.0009	0.1906 ± 0.0303	0.0009 ± 0.0107	0.0854 ± 0.0022	0.1436 ± 0.0578	0.0981 ± 0.0121	0.2803 ± 0.0052	0.2598 ± 0.0088
PABP_YEAST_Melamed_2013	0.5561 ± 0.0001	0.584 ± 0.0226	0.6134 ± 0.0079	0.5395 ± 0.0001	0.5863 ± 0.019	0.5689 ± 0.0109	0.5918 ± 0.0	0.627 ± 0.0105	0.6088 ± 0.0086	0.5989 ± 0.0001	0.6115 ± 0.0115
POLG_CXB3N_Mattenberger_2021	-0.0523 ± 0.0004	0.3134 ± 0.1734	0.0363 ± 0.0392	0.2988 ± 0.0004	0.3742 ± 0.0598	0.3333 ± 0.0211	0.268 ± 0.0004	0.2893 ± 0.0533	0.3045 ± 0.0326	0.5119 ± 0.0005	0.5178 ± 0.0225
POLG_HCVJF_Qi_2014	0.5386 ± 0.0062	0.5673 ± 0.0279	0.5576 ± 0.0373	0.0712 ± 0.0014	0.4753 ± 0.1075	0.2964 ± 0.1333	0.1858 ± 0.0039	0.5483 ± 0.0569	0.3756 ± 0.0971	0.6522 ± 0.0062	0.6286 ± 0.0356
PTEN_HUMAN_Matreyek_2021	0.3592 ± 0.0008	0.397 ± 0.0268	0.3678 ± 0.0123	0.407 ± 0.0011	0.424 ± 0.0208	0.4088 ± 0.0086	0.395 ± 0.0007	0.4002 ± 0.0105	0.4022 ± 0.006	0.4509 ± 0.0012	0.435 ± 0.0136
PTEN_HUMAN_Mighell_2018	0.4717 ± 0.0007	0.4917 ± 0.0109	0.4793 ± 0.0079	0.4845 ± 0.0007	0.5035 ± 0.0208	0.4874 ± 0.0078	0.4687 ± 0.0005	0.4922 ± 0.0186	0.4694 ± 0.0136	0.4825 ± 0.0006	0.4979 ± 0.0145
Q2N0S5_9HIV1_Haddox_2018	0.5384 ± 0.0004	0.6103 ± 0.0136	0.5611 ± 0.0032	-0.08 ± 0.0004	0.4816 ± 0.0849	0.0421 ± 0.0986	0.4172 ± 0.0004	0.6538 ± 0.0148	0.4424 ± 0.015	0.5794 ± 0.0004	0.575 ± 0.0068
Q59976_STRSQ_Romero_2015	0.4115 ± 0.0015	0.5466 ± 0.0211	0.4388 ± 0.0074	0.5012 ± 0.0011	0.5444 ± 0.0362	0.5049 ± 0.0071	0.5556 ± 0.0013	0.5827 ± 0.0093	0.5567 ± 0.0018	0.6025 ± 0.0011	0.5968 ± 0.0074
R1AB_SARS2_Flynn_growth_2022	-0.1048 ± 0.0022	0.659 ± 0.0635	0.1435 ± 0.089	0.0165 ± 0.0036	0.6259 ± 0.0741	0.0037 ± 0.1805	0.2905 ± 0.0019	0.7169 ± 0.052	0.3732 ± 0.0511	0.7199 ± 0.0009	0.7271 ± 0.011
RASH_HUMAN_Bandaru_2017	0.2593 ± 0.0011	0.3593 ± 0.0438	0.3511 ± 0.0476	0.3443 ± 0.0009	0.4048 ± 0.0541	0.3982 ± 0.0339	0.2513 ± 0.0015	0.339 ± 0.0453	0.3053 ± 0.0301	0.3106 ± 0.0005	0.3638 ± 0.028
REV_HV1H2_Fernandes_2016	0.2097 ± 0.0028	0.2363 ± 0.0414	0.2284 ± 0.009	0.2266 ± 0.0014	0.2385 ± 0.0551	0.223 ± 0.0055	0.285 ± 0.0058	0.2126 ± 0.0614	0.2758 ± 0.0197	0.2623 ± 0.0015	0.2028 ± 0.0798
RL401_YEAST_Mavor_2016	0.3311 ± 0.005	0.5361 ± 0.0827	0.4536 ± 0.022	0.5857 ± 0.0045	0.5973 ± 0.0403	0.6002 ± 0.0132	0.4978 ± 0.007	0.5882 ± 0.068	0.5376 ± 0.0423	0.4574 ± 0.0027	0.4077 ± 0.1815
RL401_YEAST_Roscoe_2013	0.4017 ± 0.0107	0.7681 ± 0.0553	0.6021 ± 0.0658	0.7031 ± 0.0014	0.7716 ± 0.0316	0.7284 ± 0.0198	0.5838 ± 0.0056	0.8165 ± 0.0228	0.661 ± 0.0647	0.5633 ± 0.0028	0.6539 ± 0.0345
RL401_YEAST_Roscoe_2014	0.3968 ± 0.0058	0.6261 ± 0.0758	0.509 ± 0.0777	0.6573 ± 0.0045	0.6786 ± 0.0457	0.6858 ± 0.0244	0.4995 ± 0.0051	0.6494 ± 0.0826	0.5396 ± 0.0774	0.5286 ± 0.0043	0.5909 ± 0.0554
SC6A4_HUMAN_Young_2021	0.4538 ± 0.0003	0.4987 ± 0.0318	0.4819 ± 0.0068	0.4528 ± 0.0001	0.4991 ± 0.0276	0.4622 ± 0.0068	0.5156 ± 0.0003	0.526 ± 0.0172	0.5206 ± 0.0032	0.5365 ± 0.0019	0.531 ± 0.0065
SCN5A_HUMAN_Glazer_2019	0.225 ± 0.0163	0.1822 ± 0.1013	0.2888 ± 0.0503	0.2092 ± 0.0792	0.1802 ± 0.1443	0.1373 ± 0.1068	0.166 ± 0.053	0.1731 ± 0.0756	0.1373 ± 0.024	0.2167 ± 0.0443	0.1945 ± 0.0405
SPG1_STRSG_Olson_2014	0.1778 ± 0.0001	0.5656 ± 0.0624	0.4859 ± 0.0417	0.3871 ± 0.0	0.5759 ± 0.0723	0.5236 ± 0.0664	0.4175 ± 0.0	0.6439 ± 0.0721	0.5651 ± 0.051	0.3271 ± 0.0001	0.5255 ± 0.0872
SPIKE_SARS2_Starr_bind_2020	-0.1779 ± 0.0028	0.4747 ± 0.0698	0.2531 ± 0.0732	-0.0657 ± 0.0025	0.2958 ± 0.0845	0.1591 ± 0.1349	0.5861 ± 0.0007	0.6273 ± 0.0586	0.6058 ± 0.0138	0.3234 ± 0.0014	0.3959 ± 0.064
SPIKE_SARS2_Starr_expr_2020	-0.1841 ± 0.0024	0.2945 ± 0.2451	0.1546 ± 0.1776	-0.1679 ± 0.0018	0.2439 ± 0.0901	0.0578 ± 0.1248	0.6001 ± 0.0009	0.5937 ± 0.0415	0.6303 ± 0.0225	0.4374 ± 0.0016	0.4782 ± 0.0273
SRC_HUMAN_Ahler_CD_2019	0.2839 ± 0.0006	0.3618 ± 0.0287	0.3209 ± 0.0057	0.2574 ± 0.0013	0.3243 ± 0.0208	0.3372 ± 0.0305	0.2203 ± 0.0014	0.373 ± 0.0478	0.2711 ± 0.0428	0.2868 ± 0.0008	0.3606 ± 0.0259
SUMO1_HUMAN_Weile_2017	0.4264 ± 0.0032	0.3834 ± 0.039	0.4143 ± 0.0115	0.4154 ± 0.0022	0.3611 ± 0.1122	0.4185 ± 0.0176	0.4185 ± 0.0026	0.4026 ± 0.0562	0.4259 ± 0.0135	0.2628 ± 0.0034	0.3126 ± 0.0432
SYUA_HUMAN_Newberry_2020	0.3057 ± 0.003	0.4432 ± 0.0563	0.373 ± 0.0011	0.1301 ± 0.0025	0.4971 ± 0.041	0.1352 ± 0.0038	0.2775 ± 0.0029	0.5157 ± 0.0304	0.2907 ± 0.0169	0.3898 ± 0.0017	0.3932 ± 0.0046
TADBP_HUMAN_Bolognesi_2019	0.0414 ± 0.0025	0.5123 ± 0.0596	0.1806 ± 0.0813	-0.0286 ± 0.0057	0.5697 ± 0.0542	0.2287 ± 0.1326	-0.3194 ± 0.0084	0.6634 ± 0.0518	0.4423 ± 0.0334	0.0225 ± 0.0009	0.0458 ± 0.1225
TAT_HV1BR_Fernandes_2016	0.3283 ± 0.0013	0.3385 ± 0.0219	0.3512 ± 0.0162	0.0187 ± 0.0053	0.2124 ± 0.0634	0.1074 ± 0.0865	-0.01 ± 0.0044	0.2813 ± 0.035	0.103 ± 0.0842	0.2698 ± 0.0034	0.2715 ± 0.0101
TPK1_HUMAN_Weile_2017	0.1956 ± 0.001	0.1829 ± 0.023	0.1964 ± 0.0197	0.2246 ± 0.0011	0.208 ± 0.0334	0.225 ± 0.0043	0.1652 ± 0.0041	0.1478 ± 0.0268	0.1621 ± 0.0355	0.1803 ± 0.002	0.1603 ± 0.0444
TPMT_HUMAN_Matreyek_2018	0.3852 ± 0.0018	0.4026 ± 0.0071	0.3913 ± 0.0157	0.3833 ± 0.0008	0.3962 ± 0.017	0.3807 ± 0.0055	0.4225 ± 0.0009	0.4098 ± 0.0147	0.4101 ± 0.0262	0.4219 ± 0.0009	0.4231 ± 0.0098
TPOR_HUMAN_Bridgford_S505N_2020	0.3624 ± 0.0391	0.3347 ± 0.1662	0.5105 ± 0.1428	0.1927 ± 0.0248	0.5157 ± 0.1231	0.431 ± 0.1313	0.3046 ± 0.0335	0.4928 ± 0.0989	0.5584 ± 0.0984	0.2495 ± 0.0082	0.4358 ± 0.0862
TRPC_SACS2_Chan_2017	0.5749 ± 0.0036	0.6293 ± 0.0435	0.6439 ± 0.0364	0.6777 ± 0.0019	0.709 ± 0.0193	0.7083 ± 0.024	0.6246 ± 0.0022	0.6411 ± 0.0173	0.651 ± 0.0169	0.6129 ± 0.0037	0.6454 ± 0.0197
TRPC_THEMA_Chan_2017	0.5157 ± 0.0036	0.4266 ± 0.0768	0.5474 ± 0.0312	0.444 ± 0.0014	0.4419 ± 0.0807	0.5266 ± 0.066	0.4675 ± 0.0017	0.4929 ± 0.0079	0.5245 ± 0.0414	0.3393 ± 0.0027	0.4249 ± 0.0499
UBC9_HUMAN_Weile_2017	0.318 ± 0.0018	0.3007 ± 0.0502	0.3124 ± 0.01	0.1829 ± 0.0054	0.2443 ± 0.0442	0.2244 ± 0.0384	0.2052 ± 0.0019	0.2823 ± 0.0357	0.2206 ± 0.0086	0.239 ± 0.0014	0.2773 ± 0.0348
UBE4B_MOUSE_Starita_2013	0.3187 ± 0.0037	0.2925 ± 0.0661	0.3259 ± 0.0419	0.2252 ± 0.0076	0.2138 ± 0.0373	0.261 ± 0.0477	0.2624 ± 0.0089	0.2549 ± 0.0215	0.2504 ± 0.0453	0.2384 ± 0.0087	0.2488 ± 0.0624
VKOR1_HUMAN_Chiasson_abundance_2020	0.4961 ± 0.0014	0.4983 ± 0.0373	0.4823 ± 0.0164	0.5136 ± 0.0018	0.513 ± 0.0441	0.5138 ± 0.0258	0.4255 ± 0.0023	0.5375 ± 0.043	0.4346 ± 0.0145	0.4987 ± 0.0025	0.471 ± 0.0664
VKOR1_HUMAN_Chiasson_activity_2020	0.3233 ± 0.0053	0.342 ± 0.0561	0.3437 ± 0.0014	0.3637 ± 0.004	0.3579 ± 0.0172	0.3602 ± 0.0116	0.3253 ± 0.0064	0.3412 ± 0.0524	0.3289 ± 0.0075	0.3694 ± 0.0295	0.3732 ± 0.0333
YAP1_HUMAN_Araya_2012	0.1109 ± 0.0011	0.2949 ± 0.0454	0.2434 ± 0.0848	0.1987 ± 0.0009	0.3097 ± 0.0565	0.2787 ± 0.075	0.2368 ± 0.0005	0.3126 ± 0.07	0.3284 ± 0.0171	0.1414 ± 0.0006	0.2441 ± 0.0586
average	0.3384 ± 0.0005	0.4504 ± 0.0083	0.3923 ± 0.009	0.3408 ± 0.0012	0.4526 ± 0.007	0.3784 ± 0.0157	0.3864 ± 0.0014	0.4767 ± 0.0052	0.4251 ± 0.0105	0.4312 ± 0.0007	0.4496 ± 0.0095

## Sheet: Train Size 60
Protein	ESM-1v (Zero-Shot) ndcg	ESM-1v (FSFP) ndcg	ESM-1v (Ridge) ndcg	ESM2 (Zero-Shot) ndcg	ESM2 (FSFP) ndcg	ESM2 (Ridge) ndcg	SaProt (Zero-Shot) ndcg	SaProt (FSFP) ndcg	SaProt (Ridge) ndcg	GEMME (Zero-Shot) ndcg	GEMME (Ridge) ndcg
A0A140D2T1_ZIKV_Sourisseau_growth_2019	0.0209 ± 0.0006	0.1266 ± 0.0422	-0.0147 ± 0.038	0.0647 ± 0.0008	0.1365 ± 0.0272	0.0793 ± 0.0232	-0.021 ± 0.0001	0.0301 ± 0.0371	0.0092 ± 0.0227	0.1837 ± 0.0018	0.1551 ± 0.0683
A0A192B1T2_9HIV1_Haddox_2018	0.5086 ± 0.0005	0.6236 ± 0.0099	0.5333 ± 0.004	-0.0161 ± 0.0003	0.5635 ± 0.0575	0.1883 ± 0.0391	0.3842 ± 0.0011	0.5968 ± 0.0414	0.4333 ± 0.0213	0.5511 ± 0.0003	0.5547 ± 0.0041
A0A1I9GEU1_NEIME_Kennouche_2019	-0.0028 ± 0.0054	0.0566 ± 0.0646	0.0837 ± 0.0303	-0.0041 ± 0.0084	0.0384 ± 0.0376	0.0339 ± 0.0563	0.0734 ± 0.0041	0.0803 ± 0.0353	0.0735 ± 0.0182	0.0467 ± 0.0213	0.0287 ± 0.0724
A0A2Z5U3Z0_9INFA_Doud_2016	0.4635 ± 0.0005	0.5319 ± 0.024	0.4962 ± 0.014	0.4328 ± 0.0004	0.5218 ± 0.028	0.4448 ± 0.0068	0.465 ± 0.001	0.5292 ± 0.0263	0.4854 ± 0.0191	0.529 ± 0.0005	0.5411 ± 0.0117
A0A2Z5U3Z0_9INFA_Wu_2014	0.1162 ± 0.001	0.1698 ± 0.0327	0.1181 ± 0.0086	0.1182 ± 0.0008	0.1604 ± 0.0076	0.1426 ± 0.0363	0.1064 ± 0.001	0.1625 ± 0.0264	0.1107 ± 0.009	0.161 ± 0.0025	0.1944 ± 0.0588
A4_HUMAN_Seuma_2021	0.2224 ± 0.0028	0.4189 ± 0.0313	0.3641 ± 0.0867	0.2398 ± 0.0011	0.4027 ± 0.0713	0.3315 ± 0.0905	0.1687 ± 0.0003	0.3987 ± 0.1215	0.4341 ± 0.056	0.4226 ± 0.0005	0.4506 ± 0.038
A4D664_9INFA_Soh_CCL141_2019	0.0153 ± 0.0009	0.2207 ± 0.0367	0.0483 ± 0.0516	0.0937 ± 0.0002	0.1867 ± 0.0546	0.1758 ± 0.0696	0.046 ± 0.0001	0.1369 ± 0.0726	0.1588 ± 0.0954	0.2302 ± 0.0005	0.2981 ± 0.0752
A4GRB6_PSEAI_Chen_2020	0.5168 ± 0.0015	0.6327 ± 0.0258	0.6045 ± 0.0308	0.6453 ± 0.0009	0.6888 ± 0.0193	0.6684 ± 0.0205	0.6431 ± 0.0003	0.7049 ± 0.0311	0.664 ± 0.0113	0.6 ± 0.0011	0.629 ± 0.0255
AACC1_PSEAI_Dandage_2018	0.38 ± 0.0092	0.3278 ± 0.0443	0.3962 ± 0.012	0.371 ± 0.0077	0.3448 ± 0.0324	0.3819 ± 0.0107	0.4175 ± 0.0064	0.4109 ± 0.0392	0.4149 ± 0.0102	0.3328 ± 0.0064	0.4049 ± 0.0438
ADRB2_HUMAN_Jones_2020	0.2985 ± 0.0012	0.2891 ± 0.0115	0.296 ± 0.0081	0.2224 ± 0.001	0.3055 ± 0.0073	0.2376 ± 0.0156	0.3201 ± 0.0012	0.3244 ± 0.0224	0.3114 ± 0.0086	0.2924 ± 0.0012	0.2948 ± 0.006
AMIE_PSEAE_Wrenbeck_2017	0.4992 ± 0.0005	0.5578 ± 0.015	0.5179 ± 0.0085	0.3377 ± 0.0035	0.4686 ± 0.0362	0.3865 ± 0.0425	0.4731 ± 0.0011	0.5316 ± 0.0202	0.5027 ± 0.0256	0.5057 ± 0.0007	0.5263 ± 0.0171
B3VI55_LIPST_Klesmith_2015	0.5445 ± 0.0005	0.5682 ± 0.0475	0.5875 ± 0.0083	0.5038 ± 0.0007	0.5658 ± 0.0438	0.5479 ± 0.016	0.3975 ± 0.0015	0.5679 ± 0.045	0.4651 ± 0.0353	0.6174 ± 0.0006	0.6267 ± 0.0079
BLAT_ECOLX_Deng_2012	0.4431 ± 0.0007	0.4823 ± 0.0502	0.545 ± 0.0201	0.4612 ± 0.0005	0.402 ± 0.0955	0.561 ± 0.0328	0.4402 ± 0.0019	0.4787 ± 0.0346	0.5358 ± 0.0321	0.3918 ± 0.002	0.4843 ± 0.0694
BLAT_ECOLX_Firnberg_2014	0.5115 ± 0.0021	0.5831 ± 0.0344	0.5749 ± 0.012	0.5923 ± 0.0011	0.6356 ± 0.0088	0.6056 ± 0.0157	0.6043 ± 0.0008	0.6634 ± 0.0149	0.621 ± 0.0037	0.4805 ± 0.0012	0.534 ± 0.0326
BLAT_ECOLX_Jacquier_2013	0.6442 ± 0.0036	0.6276 ± 0.0362	0.6709 ± 0.0071	0.6722 ± 0.0058	0.5882 ± 0.1231	0.6849 ± 0.0119	0.711 ± 0.0019	0.6494 ± 0.0223	0.7134 ± 0.002	0.4519 ± 0.0129	0.5213 ± 0.0677
BLAT_ECOLX_Stiffler_2015	0.6475 ± 0.001	0.7645 ± 0.0314	0.6925 ± 0.0125	0.7234 ± 0.0012	0.7639 ± 0.0166	0.7435 ± 0.0203	0.7353 ± 0.0011	0.814 ± 0.0101	0.7502 ± 0.0156	0.6337 ± 0.0035	0.6744 ± 0.0316
BRCA1_HUMAN_Findlay_2018	0.3036 ± 0.0032	0.4249 ± 0.0634	0.3374 ± 0.0409	0.5408 ± 0.0018	0.5145 ± 0.0357	0.5533 ± 0.0092	0.4557 ± 0.0034	0.5224 ± 0.019	0.4764 ± 0.0401	0.514 ± 0.0028	0.5014 ± 0.0155
C6KNH7_9INFA_Lee_2018	0.3518 ± 0.0007	0.4134 ± 0.0482	0.435 ± 0.0299	0.4203 ± 0.0009	0.4571 ± 0.0521	0.4641 ± 0.0112	0.5235 ± 0.0006	0.5191 ± 0.0273	0.5493 ± 0.0118	0.4975 ± 0.0007	0.517 ± 0.0086
CALM1_HUMAN_Weile_2017	0.1672 ± 0.0052	0.273 ± 0.044	0.2292 ± 0.0257	0.1799 ± 0.0046	0.1571 ± 0.0874	0.1834 ± 0.0438	0.2007 ± 0.0026	0.2631 ± 0.0158	0.1819 ± 0.0187	0.276 ± 0.0039	0.2854 ± 0.0213
CAPSD_AAV2S_Sinai_substitutions_2021	0.0584 ± 0.0006	0.5432 ± 0.0506	0.1131 ± 0.0681	0.1043 ± 0.0009	0.4762 ± 0.0492	0.4351 ± 0.1172	0.3419 ± 0.0001	0.4579 ± 0.0503	0.4574 ± 0.0285	0.4935 ± 0.0004	0.5693 ± 0.0444
CCDB_ECOLI_Adkar_2012	-0.1387 ± 0.0102	0.7602 ± 0.0522	0.5393 ± 0.2103	0.4091 ± 0.0038	0.6863 ± 0.0764	0.7151 ± 0.0625	0.4392 ± 0.0073	0.7892 ± 0.038	0.7086 ± 0.0407	0.4286 ± 0.0214	0.742 ± 0.0266
CCDB_ECOLI_Tripathi_2016	0.0972 ± 0.0228	0.6958 ± 0.0832	0.1819 ± 0.0939	0.7183 ± 0.0069	0.841 ± 0.0438	0.7538 ± 0.0603	0.7272 ± 0.0093	0.7248 ± 0.1246	0.7811 ± 0.0457	0.6448 ± 0.0061	0.6869 ± 0.0466
CP2C9_HUMAN_Amorosi_abundance_2021	0.5823 ± 0.0006	0.595 ± 0.0089	0.5856 ± 0.0006	0.6063 ± 0.0002	0.6148 ± 0.0134	0.6085 ± 0.0017	0.5651 ± 0.0003	0.6188 ± 0.0176	0.5666 ± 0.0013	0.5622 ± 0.0003	0.5627 ± 0.0006
CP2C9_HUMAN_Amorosi_activity_2021	0.6583 ± 0.001	0.6695 ± 0.0187	0.6792 ± 0.0052	0.7008 ± 0.0011	0.6911 ± 0.0217	0.7089 ± 0.0034	0.6517 ± 0.0027	0.7073 ± 0.0172	0.6592 ± 0.0055	0.6286 ± 0.0012	0.6342 ± 0.0136
DLG4_HUMAN_Faure_2021	0.5428 ± 0.0033	0.6753 ± 0.0471	0.6214 ± 0.0345	0.5616 ± 0.0031	0.6661 ± 0.0587	0.6011 ± 0.0262	0.4464 ± 0.0042	0.7261 ± 0.0262	0.4779 ± 0.0529	0.6348 ± 0.0017	0.6607 ± 0.0164
DLG4_RAT_McLaughlin_2012	0.6128 ± 0.0032	0.7082 ± 0.033	0.6446 ± 0.0146	0.5288 ± 0.0013	0.7296 ± 0.0329	0.5987 ± 0.0371	0.4852 ± 0.0025	0.7015 ± 0.0431	0.5981 ± 0.0304	0.5897 ± 0.0048	0.6511 ± 0.0352
DYR_ECOLI_Thompson_plusLon_2019	0.3335 ± 0.0073	0.4595 ± 0.0233	0.4172 ± 0.0433	0.3414 ± 0.0092	0.445 ± 0.0318	0.3934 ± 0.0653	0.314 ± 0.0139	0.4347 ± 0.0583	0.3889 ± 0.0502	0.4446 ± 0.0024	0.4756 ± 0.0293
ENV_HV1B9_DuenasDecamp_2016	0.4319 ± 0.0174	0.3887 ± 0.061	0.478 ± 0.0406	-0.0614 ± 0.0202	0.403 ± 0.0532	0.2525 ± 0.1286	0.2986 ± 0.0323	0.3876 ± 0.1041	0.3884 ± 0.0558	0.3855 ± 0.0271	0.4603 ± 0.0564
ENV_HV1BR_Haddox_2016	0.1365 ± 0.0005	0.1107 ± 0.0228	0.0774 ± 0.0871	0.0045 ± 0.0003	0.0558 ± 0.0118	0.0121 ± 0.008	0.1008 ± 0.0005	0.1001 ± 0.012	0.0796 ± 0.0061	0.1322 ± 0.0003	0.0729 ± 0.0851
ESTA_BACSU_Nutschel_2020	0.3837 ± 0.0019	0.3981 ± 0.0717	0.3794 ± 0.0563	0.3432 ± 0.0024	0.3773 ± 0.0403	0.3817 ± 0.0495	0.4558 ± 0.0033	0.4419 ± 0.0858	0.4492 ± 0.0407	0.4129 ± 0.0024	0.4272 ± 0.0268
F7YBW8_MESOW_Aakre_2015	0.711 ± 0.0	0.682 ± 0.052	0.6723 ± 0.0	0.6057 ± 0.0	0.678 ± 0.0401	0.5019 ± 0.1189	0.5357 ± 0.0	0.6337 ± 0.0621	0.5396 ± 0.0947	0.6969 ± 0.0	0.5927 ± 0.0547
GAL4_YEAST_Kitzman_2015	0.4655 ± 0.0083	0.5806 ± 0.0391	0.5038 ± 0.0377	0.5832 ± 0.0063	0.583 ± 0.0497	0.5861 ± 0.0045	0.5065 ± 0.0061	0.5587 ± 0.043	0.5388 ± 0.0405	0.5729 ± 0.0053	0.5974 ± 0.0241
GCN4_YEAST_Staller_induction_2018	0.1559 ± 0.0	0.1384 ± 0.0058	0.1855 ± 0.0	0.1603 ± 0.0	0.1519 ± 0.0119	0.1603 ± 0.0	0.0685 ± 0.0	0.1578 ± 0.0259	0.0686 ± 0.0006	0.1576 ± 0.0	0.1611 ± 0.0049
GFP_AEQVI_Sarkisyan_2016	0.5996 ± 0.0022	0.7739 ± 0.0236	-0.0676 ± 0.1514	0.5741 ± 0.0012	0.7398 ± 0.0264	0.1166 ± 0.6196	0.6596 ± 0.0016	0.8353 ± 0.0096	0.3532 ± 0.5428	0.7847 ± 0.0005	0.7924 ± 0.008
GRB2_HUMAN_Faure_2021	0.4768 ± 0.0003	0.6587 ± 0.0277	0.626 ± 0.0164	0.6909 ± 0.0001	0.7344 ± 0.0121	0.7352 ± 0.0233	0.5669 ± 0.0001	0.7376 ± 0.0212	0.6772 ± 0.0247	0.5635 ± 0.0003	0.6684 ± 0.0152
HIS7_YEAST_Pokusaeva_2019	0.4828 ± 0.0	0.4914 ± 0.0488	0.255 ± 0.4242	0.521 ± 0.0001	0.4864 ± 0.0838	0.1692 ± 0.4153	0.5615 ± 0.0	0.4662 ± 0.1209	0.1596 ± 0.4744	0.616 ± 0.0	0.2571 ± 0.5086
HSP82_YEAST_Flynn_2019	0.5648 ± 0.0003	0.6034 ± 0.0313	0.577 ± 0.0043	0.4136 ± 0.0008	0.5399 ± 0.0695	0.4255 ± 0.0053	0.5164 ± 0.0002	0.5459 ± 0.0836	0.5258 ± 0.0053	0.5568 ± 0.0002	0.5678 ± 0.009
HSP82_YEAST_Mishra_2016	0.6512 ± 0.0015	0.6991 ± 0.0095	0.6795 ± 0.0045	0.6028 ± 0.0026	0.6848 ± 0.0235	0.6181 ± 0.0123	0.5885 ± 0.0018	0.7094 ± 0.0146	0.6052 ± 0.0105	0.6813 ± 0.0027	0.681 ± 0.0027
I6TAH8_I68A0_Doud_2015	-0.0035 ± 0.0008	0.2945 ± 0.1197	0.0964 ± 0.092	0.0098 ± 0.0007	0.2219 ± 0.1197	0.1277 ± 0.0469	0.1011 ± 0.0009	0.2599 ± 0.1243	0.1857 ± 0.0771	0.3809 ± 0.0005	0.3979 ± 0.0244
IF1_ECOLI_Kelsic_2016	0.6697 ± 0.0051	0.6603 ± 0.1128	0.6781 ± 0.0114	0.6584 ± 0.0051	0.7126 ± 0.0436	0.6661 ± 0.0101	0.6668 ± 0.0025	0.741 ± 0.0481	0.6729 ± 0.0039	0.4028 ± 0.0087	0.6237 ± 0.0684
KCNH2_HUMAN_Kozek_2020	0.3404 ± 0.0791	0.5469 ± 0.159	0.5185 ± 0.0877	0.4732 ± 0.0598	0.6502 ± 0.0921	0.5822 ± 0.1177	0.3317 ± 0.0562	0.659 ± 0.0975	0.5544 ± 0.0674	0.3973 ± 0.0554	0.5872 ± 0.0699
KKA2_KLEPN_Melnikov_2014	0.3715 ± 0.002	0.4581 ± 0.0262	0.4026 ± 0.0248	0.3808 ± 0.0017	0.4675 ± 0.0127	0.4085 ± 0.0196	0.4657 ± 0.0006	0.4948 ± 0.0194	0.4697 ± 0.0137	0.4625 ± 0.0017	0.4647 ± 0.0221
MK01_HUMAN_Brenan_2016	0.0307 ± 0.0007	0.0969 ± 0.0647	0.0931 ± 0.0336	0.0576 ± 0.0006	0.1787 ± 0.0298	0.1032 ± 0.0256	0.0565 ± 0.0006	0.15 ± 0.0462	0.1062 ± 0.0269	0.0851 ± 0.0007	0.1304 ± 0.0214
MSH2_HUMAN_Jia_2020	0.3759 ± 0.0006	0.4008 ± 0.008	0.402 ± 0.0089	0.3619 ± 0.0003	0.4275 ± 0.0218	0.3799 ± 0.0116	0.38 ± 0.0004	0.4042 ± 0.0159	0.3877 ± 0.0058	0.3493 ± 0.0004	0.3893 ± 0.0202
MTH3_HAEAE_Rockah-Shmuel_2015	0.577 ± 0.0051	0.5817 ± 0.0314	0.5844 ± 0.0207	0.2983 ± 0.0047	0.4421 ± 0.0662	0.3274 ± 0.0295	0.4824 ± 0.0082	0.5214 ± 0.0342	0.4892 ± 0.0086	0.6039 ± 0.0062	0.6094 ± 0.0154
NCAP_I34A1_Doud_2015	-0.012 ± 0.0005	0.2815 ± 0.1142	0.0544 ± 0.0609	-0.004 ± 0.0006	0.3015 ± 0.0236	0.0406 ± 0.0574	0.0762 ± 0.0006	0.1998 ± 0.1184	0.0608 ± 0.1191	0.3679 ± 0.0002	0.3833 ± 0.0122
NRAM_I33A0_Jiang_standard_2016	0.1237 ± 0.0507	0.6664 ± 0.0836	0.5956 ± 0.0815	0.1732 ± 0.0563	0.6582 ± 0.035	0.6143 ± 0.0687	0.5202 ± 0.0291	0.6858 ± 0.07	0.7157 ± 0.0452	0.7786 ± 0.0141	0.7652 ± 0.0252
NUD15_HUMAN_Suiter_2020	0.5738 ± 0.0013	0.6096 ± 0.0347	0.5715 ± 0.0017	0.4969 ± 0.0033	0.5897 ± 0.0616	0.5433 ± 0.0278	0.6176 ± 0.0024	0.6506 ± 0.0195	0.6285 ± 0.009	0.6013 ± 0.0013	0.6129 ± 0.0068
P53_HUMAN_Giacomelli_NULL_Etoposide_2018	0.4045 ± 0.0009	0.4351 ± 0.0412	0.4132 ± 0.0087	0.3424 ± 0.0005	0.4153 ± 0.0185	0.3606 ± 0.0178	0.4528 ± 0.0006	0.4145 ± 0.0311	0.4636 ± 0.0156	0.4008 ± 0.0008	0.4126 ± 0.018
P53_HUMAN_Giacomelli_NULL_Nutlin_2018	0.2329 ± 0.0015	0.2629 ± 0.0237	0.3004 ± 0.044	0.1487 ± 0.001	0.2384 ± 0.0589	0.2148 ± 0.0603	0.3038 ± 0.0013	0.3284 ± 0.0538	0.3554 ± 0.047	0.2332 ± 0.0013	0.2763 ± 0.0486
P53_HUMAN_Giacomelli_WT_Nutlin_2018	0.3085 ± 0.0014	0.4552 ± 0.0454	0.3169 ± 0.0166	0.2412 ± 0.001	0.4795 ± 0.0625	0.2797 ± 0.0472	0.4505 ± 0.0006	0.4709 ± 0.0441	0.4694 ± 0.0136	0.3371 ± 0.0005	0.3937 ± 0.031
P53_HUMAN_Kotler_2018	0.5602 ± 0.0073	0.5865 ± 0.0269	0.595 ± 0.0209	0.5784 ± 0.0131	0.5906 ± 0.0368	0.6098 ± 0.0351	0.5507 ± 0.0041	0.6194 ± 0.0337	0.5649 ± 0.0195	0.598 ± 0.0026	0.6033 ± 0.0166
P84126_THETH_Chan_2017	0.5873 ± 0.0033	0.6604 ± 0.0834	0.6905 ± 0.0532	0.6742 ± 0.0036	0.7533 ± 0.0291	0.7525 ± 0.0238	0.4916 ± 0.0032	0.763 ± 0.0277	0.6071 ± 0.085	0.4541 ± 0.0097	0.6852 ± 0.0992
PA_I34A1_Wu_2015	0.0145 ± 0.0022	0.2251 ± 0.0219	0.017 ± 0.0257	-0.0289 ± 0.0009	0.1791 ± 0.027	0.003 ± 0.02	0.0849 ± 0.0035	0.1009 ± 0.0198	0.1014 ± 0.0129	0.2799 ± 0.005	0.2574 ± 0.0089
PABP_YEAST_Melamed_2013	0.5561 ± 0.0001	0.6187 ± 0.0156	0.6222 ± 0.0071	0.5395 ± 0.0001	0.5997 ± 0.0132	0.5891 ± 0.0123	0.5918 ± 0.0001	0.6492 ± 0.0038	0.6252 ± 0.007	0.5989 ± 0.0002	0.6298 ± 0.0082
POLG_CXB3N_Mattenberger_2021	-0.0522 ± 0.0005	0.3128 ± 0.1312	0.0381 ± 0.0584	0.2988 ± 0.0005	0.3765 ± 0.0478	0.3306 ± 0.036	0.2681 ± 0.0004	0.3732 ± 0.0438	0.3078 ± 0.0472	0.5119 ± 0.0004	0.5265 ± 0.0189
POLG_HCVJF_Qi_2014	0.5381 ± 0.0056	0.5758 ± 0.0386	0.5611 ± 0.0248	0.0697 ± 0.0054	0.4625 ± 0.156	0.3467 ± 0.1209	0.1851 ± 0.0055	0.5234 ± 0.106	0.368 ± 0.0956	0.6523 ± 0.0058	0.6194 ± 0.0405
PTEN_HUMAN_Matreyek_2021	0.3594 ± 0.0008	0.416 ± 0.0323	0.3702 ± 0.0119	0.4073 ± 0.0014	0.4173 ± 0.0098	0.4115 ± 0.0075	0.395 ± 0.001	0.4177 ± 0.0273	0.4063 ± 0.0105	0.4511 ± 0.0012	0.4342 ± 0.0149
PTEN_HUMAN_Mighell_2018	0.4719 ± 0.0006	0.4992 ± 0.0178	0.487 ± 0.0048	0.4846 ± 0.0005	0.5069 ± 0.0266	0.4917 ± 0.0057	0.469 ± 0.0005	0.5165 ± 0.023	0.4774 ± 0.0102	0.4826 ± 0.0006	0.4935 ± 0.0093
Q2N0S5_9HIV1_Haddox_2018	0.5383 ± 0.0005	0.6215 ± 0.0198	0.5628 ± 0.0052	-0.0797 ± 0.0007	0.5144 ± 0.0697	0.0246 ± 0.075	0.417 ± 0.0004	0.6404 ± 0.0278	0.4296 ± 0.0086	0.5791 ± 0.0006	0.5759 ± 0.0082
Q59976_STRSQ_Romero_2015	0.4124 ± 0.0056	0.574 ± 0.0218	0.4368 ± 0.0073	0.5026 ± 0.0067	0.5595 ± 0.0293	0.5095 ± 0.0087	0.5571 ± 0.0074	0.5908 ± 0.0118	0.5622 ± 0.009	0.6049 ± 0.0072	0.6068 ± 0.0063
R1AB_SARS2_Flynn_growth_2022	-0.1046 ± 0.0014	0.6904 ± 0.0537	0.2744 ± 0.0582	0.0168 ± 0.0035	0.6978 ± 0.0372	0.2197 ± 0.0699	0.2899 ± 0.0019	0.7667 ± 0.0295	0.3923 ± 0.0773	0.7202 ± 0.0013	0.7305 ± 0.0157
RASH_HUMAN_Bandaru_2017	0.2591 ± 0.001	0.3973 ± 0.0676	0.3511 ± 0.0507	0.344 ± 0.0006	0.4358 ± 0.056	0.3817 ± 0.0189	0.2511 ± 0.0009	0.4127 ± 0.0517	0.3073 ± 0.0394	0.3106 ± 0.0019	0.3727 ± 0.0329
REV_HV1H2_Fernandes_2016	0.2092 ± 0.0036	0.243 ± 0.0225	0.2319 ± 0.0155	0.2256 ± 0.0018	0.2402 ± 0.0252	0.2379 ± 0.014	0.2847 ± 0.0052	0.2208 ± 0.0756	0.2777 ± 0.0271	0.2617 ± 0.0015	0.2448 ± 0.0325
RL401_YEAST_Mavor_2016	0.332 ± 0.0058	0.6117 ± 0.0439	0.5295 ± 0.0296	0.5864 ± 0.0039	0.5987 ± 0.053	0.6148 ± 0.0192	0.4987 ± 0.0085	0.6185 ± 0.057	0.5661 ± 0.0413	0.4578 ± 0.0035	0.503 ± 0.0572
RL401_YEAST_Roscoe_2013	0.4012 ± 0.0139	0.7872 ± 0.0728	0.6928 ± 0.0286	0.7016 ± 0.003	0.7819 ± 0.0411	0.7585 ± 0.0154	0.5825 ± 0.007	0.838 ± 0.0269	0.6898 ± 0.062	0.5634 ± 0.0048	0.6927 ± 0.0333
RL401_YEAST_Roscoe_2014	0.4002 ± 0.0062	0.6616 ± 0.0467	0.6147 ± 0.0388	0.6585 ± 0.0052	0.6931 ± 0.0544	0.7079 ± 0.0288	0.5009 ± 0.0049	0.704 ± 0.0297	0.6278 ± 0.047	0.5327 ± 0.002	0.6402 ± 0.0336
SC6A4_HUMAN_Young_2021	0.4538 ± 0.0004	0.4889 ± 0.0171	0.4845 ± 0.0071	0.4528 ± 0.0001	0.5102 ± 0.0272	0.4629 ± 0.0094	0.5157 ± 0.0004	0.5375 ± 0.0181	0.5215 ± 0.0046	0.5365 ± 0.0019	0.5364 ± 0.0031
SCN5A_HUMAN_Glazer_2019	0.2445 ± 0.026	0.1402 ± 0.0823	0.2722 ± 0.0546	0.2308 ± 0.1108	0.1571 ± 0.1256	0.0998 ± 0.1082	0.1846 ± 0.0645	0.1108 ± 0.1087	0.1357 ± 0.1912	0.2231 ± 0.0577	0.1916 ± 0.066
SPG1_STRSG_Olson_2014	0.1777 ± 0.0001	0.6547 ± 0.0936	0.5817 ± 0.0798	0.387 ± 0.0	0.6552 ± 0.0503	0.5901 ± 0.0473	0.4175 ± 0.0	0.6857 ± 0.0523	0.6223 ± 0.0693	0.3271 ± 0.0001	0.5664 ± 0.1167
SPIKE_SARS2_Starr_bind_2020	-0.1763 ± 0.0018	0.5508 ± 0.1231	0.3224 ± 0.1025	-0.0651 ± 0.0031	0.3945 ± 0.0874	0.3547 ± 0.1125	0.5854 ± 0.0008	0.5935 ± 0.0707	0.6339 ± 0.0261	0.3239 ± 0.002	0.4873 ± 0.0865
SPIKE_SARS2_Starr_expr_2020	-0.1828 ± 0.0032	0.314 ± 0.2421	0.2437 ± 0.1536	-0.1675 ± 0.0028	0.3474 ± 0.0674	0.2516 ± 0.1488	0.5995 ± 0.0011	0.5866 ± 0.1222	0.6472 ± 0.0228	0.437 ± 0.0015	0.504 ± 0.0435
SRC_HUMAN_Ahler_CD_2019	0.2841 ± 0.0017	0.3994 ± 0.0579	0.3561 ± 0.0535	0.2576 ± 0.0014	0.3595 ± 0.0493	0.3397 ± 0.0828	0.2209 ± 0.0021	0.399 ± 0.0529	0.3092 ± 0.0714	0.2868 ± 0.0012	0.3769 ± 0.0685
SUMO1_HUMAN_Weile_2017	0.4276 ± 0.0024	0.3564 ± 0.0199	0.4228 ± 0.0069	0.4169 ± 0.0031	0.3887 ± 0.0593	0.4299 ± 0.0156	0.4193 ± 0.0035	0.3885 ± 0.0624	0.4194 ± 0.0118	0.2634 ± 0.003	0.3372 ± 0.0472
SYUA_HUMAN_Newberry_2020	0.305 ± 0.0033	0.4228 ± 0.0577	0.3775 ± 0.0085	0.1289 ± 0.0025	0.5054 ± 0.0488	0.134 ± 0.0036	0.2771 ± 0.0023	0.5592 ± 0.0394	0.2849 ± 0.0101	0.3864 ± 0.0048	0.3997 ± 0.015
TADBP_HUMAN_Bolognesi_2019	0.0414 ± 0.0007	0.6439 ± 0.0698	0.1048 ± 0.1032	-0.0272 ± 0.0046	0.5695 ± 0.0804	0.2714 ± 0.0559	-0.3196 ± 0.0086	0.7129 ± 0.0545	0.4429 ± 0.0502	0.023 ± 0.001	0.1361 ± 0.151
TAT_HV1BR_Fernandes_2016	0.327 ± 0.0014	0.3142 ± 0.0168	0.3461 ± 0.0122	0.0179 ± 0.0064	0.2182 ± 0.068	0.1722 ± 0.0481	-0.0092 ± 0.0054	0.2774 ± 0.0866	0.1428 ± 0.0974	0.268 ± 0.0028	0.3034 ± 0.0438
TPK1_HUMAN_Weile_2017	0.1952 ± 0.0022	0.1836 ± 0.0285	0.2063 ± 0.0233	0.2242 ± 0.0014	0.2064 ± 0.0367	0.233 ± 0.0076	0.1642 ± 0.0052	0.1587 ± 0.0122	0.162 ± 0.015	0.1797 ± 0.0029	0.1784 ± 0.0132
TPMT_HUMAN_Matreyek_2018	0.3854 ± 0.0032	0.3901 ± 0.0149	0.4058 ± 0.0057	0.3839 ± 0.0005	0.3727 ± 0.0163	0.3875 ± 0.0042	0.4229 ± 0.0009	0.4139 ± 0.0171	0.4139 ± 0.0192	0.4222 ± 0.0017	0.422 ± 0.0116
TPOR_HUMAN_Bridgford_S505N_2020	0.3525 ± 0.0457	0.4716 ± 0.1019	0.5479 ± 0.0835	0.1886 ± 0.0289	0.5272 ± 0.1087	0.5188 ± 0.0674	0.2932 ± 0.0395	0.5706 ± 0.0454	0.5371 ± 0.0633	0.2436 ± 0.008	0.4963 ± 0.1119
TRPC_SACS2_Chan_2017	0.5744 ± 0.0046	0.6638 ± 0.0558	0.662 ± 0.0561	0.6762 ± 0.0028	0.7107 ± 0.0413	0.7074 ± 0.0276	0.6241 ± 0.0036	0.7048 ± 0.0512	0.6521 ± 0.0211	0.6132 ± 0.0028	0.6561 ± 0.0286
TRPC_THEMA_Chan_2017	0.5163 ± 0.0058	0.5131 ± 0.0672	0.5576 ± 0.0456	0.4438 ± 0.0035	0.483 ± 0.0596	0.5407 ± 0.0631	0.468 ± 0.0029	0.5558 ± 0.0491	0.5409 ± 0.0578	0.3398 ± 0.0023	0.4574 ± 0.0411
UBC9_HUMAN_Weile_2017	0.3189 ± 0.0031	0.2909 ± 0.0522	0.3379 ± 0.0564	0.1821 ± 0.0049	0.2299 ± 0.0399	0.2307 ± 0.0631	0.2058 ± 0.0021	0.307 ± 0.0382	0.2632 ± 0.0749	0.2382 ± 0.0019	0.3085 ± 0.0831
UBE4B_MOUSE_Starita_2013	0.32 ± 0.0046	0.2653 ± 0.0381	0.358 ± 0.0243	0.2251 ± 0.008	0.2658 ± 0.0227	0.2147 ± 0.0479	0.2622 ± 0.0094	0.2796 ± 0.0312	0.2205 ± 0.0649	0.2398 ± 0.0081	0.2181 ± 0.0577
VKOR1_HUMAN_Chiasson_abundance_2020	0.4967 ± 0.0017	0.5357 ± 0.0389	0.4887 ± 0.0453	0.514 ± 0.0025	0.5674 ± 0.0286	0.5169 ± 0.0199	0.4267 ± 0.0025	0.576 ± 0.0314	0.4306 ± 0.0384	0.4993 ± 0.003	0.5093 ± 0.0192
VKOR1_HUMAN_Chiasson_activity_2020	0.3272 ± 0.0093	0.3739 ± 0.021	0.3557 ± 0.0159	0.3676 ± 0.0056	0.3278 ± 0.0207	0.3688 ± 0.0054	0.3304 ± 0.0107	0.3354 ± 0.0357	0.3317 ± 0.0134	0.376 ± 0.0348	0.3785 ± 0.0359
YAP1_HUMAN_Araya_2012	0.1119 ± 0.0009	0.3711 ± 0.0326	0.2931 ± 0.0667	0.2004 ± 0.0008	0.3496 ± 0.0341	0.326 ± 0.0659	0.2373 ± 0.0005	0.4004 ± 0.0281	0.3818 ± 0.0186	0.142 ± 0.0008	0.2868 ± 0.0884
average	0.3383 ± 0.001	0.4747 ± 0.0115	0.4079 ± 0.0098	0.341 ± 0.0014	0.4692 ± 0.0034	0.402 ± 0.0142	0.3865 ± 0.0016	0.4943 ± 0.0048	0.4354 ± 0.0127	0.4314 ± 0.0012	0.4701 ± 0.0108

## Sheet: Train Size 80
Protein	ESM-1v (Zero-Shot) ndcg	ESM-1v (FSFP) ndcg	ESM-1v (Ridge) ndcg	ESM2 (Zero-Shot) ndcg	ESM2 (FSFP) ndcg	ESM2 (Ridge) ndcg	SaProt (Zero-Shot) ndcg	SaProt (FSFP) ndcg	SaProt (Ridge) ndcg	GEMME (Zero-Shot) ndcg	GEMME (Ridge) ndcg
A0A140D2T1_ZIKV_Sourisseau_growth_2019	0.0209 ± 0.0006	0.1097 ± 0.0382	0.0611 ± 0.0381	0.0647 ± 0.0009	0.1467 ± 0.057	0.1088 ± 0.0362	-0.0212 ± 0.0002	0.0379 ± 0.0466	0.0314 ± 0.0385	0.1836 ± 0.0019	0.1583 ± 0.0524
A0A192B1T2_9HIV1_Haddox_2018	0.5086 ± 0.0004	0.6301 ± 0.0086	0.5273 ± 0.0095	-0.0161 ± 0.0004	0.6018 ± 0.0337	0.2058 ± 0.0303	0.3842 ± 0.001	0.6313 ± 0.012	0.426 ± 0.0295	0.5511 ± 0.0003	0.5593 ± 0.0048
A0A1I9GEU1_NEIME_Kennouche_2019	-0.0058 ± 0.0081	0.0827 ± 0.0689	0.0634 ± 0.0561	-0.0033 ± 0.0116	0.0424 ± 0.0795	0.0364 ± 0.0413	0.0714 ± 0.0069	0.0591 ± 0.054	0.1048 ± 0.0374	0.0351 ± 0.031	0.0076 ± 0.0341
A0A2Z5U3Z0_9INFA_Doud_2016	0.4635 ± 0.0006	0.5494 ± 0.0197	0.5057 ± 0.0181	0.4328 ± 0.0006	0.5084 ± 0.0502	0.4706 ± 0.0288	0.4659 ± 0.0021	0.5091 ± 0.0204	0.4911 ± 0.0225	0.5293 ± 0.0007	0.5459 ± 0.0128
A0A2Z5U3Z0_9INFA_Wu_2014	0.1165 ± 0.0004	0.1571 ± 0.0324	0.1208 ± 0.0174	0.1185 ± 0.0019	0.1495 ± 0.0236	0.148 ± 0.0498	0.1064 ± 0.0012	0.1777 ± 0.0365	0.1201 ± 0.0113	0.1602 ± 0.0016	0.1745 ± 0.0113
A4_HUMAN_Seuma_2021	0.2214 ± 0.0033	0.481 ± 0.04	0.4101 ± 0.0653	0.2386 ± 0.0009	0.347 ± 0.0951	0.3791 ± 0.0955	0.1686 ± 0.0002	0.4881 ± 0.0441	0.4884 ± 0.0502	0.4221 ± 0.0005	0.4552 ± 0.0386
A4D664_9INFA_Soh_CCL141_2019	0.0149 ± 0.0012	0.231 ± 0.0294	0.1199 ± 0.1181	0.0931 ± 0.0008	0.1642 ± 0.0729	0.1898 ± 0.0838	0.0461 ± 0.0003	0.1907 ± 0.0662	0.1518 ± 0.1166	0.2303 ± 0.0005	0.3066 ± 0.0762
A4GRB6_PSEAI_Chen_2020	0.5165 ± 0.0018	0.6736 ± 0.0314	0.5997 ± 0.0294	0.6451 ± 0.0008	0.7115 ± 0.0209	0.6846 ± 0.0161	0.6427 ± 0.0004	0.7026 ± 0.0219	0.6704 ± 0.0092	0.5996 ± 0.001	0.6486 ± 0.026
AACC1_PSEAI_Dandage_2018	0.3785 ± 0.0097	0.3426 ± 0.0405	0.4118 ± 0.015	0.3691 ± 0.0077	0.3322 ± 0.029	0.4126 ± 0.0172	0.4155 ± 0.0078	0.4353 ± 0.0126	0.4194 ± 0.0089	0.3298 ± 0.0072	0.4127 ± 0.05
ADRB2_HUMAN_Jones_2020	0.2989 ± 0.0013	0.296 ± 0.0044	0.302 ± 0.0056	0.2226 ± 0.0008	0.2857 ± 0.0328	0.2445 ± 0.0169	0.3206 ± 0.0011	0.3083 ± 0.0146	0.3151 ± 0.0088	0.2924 ± 0.0012	0.294 ± 0.0055
AMIE_PSEAE_Wrenbeck_2017	0.4992 ± 0.001	0.5598 ± 0.0408	0.5244 ± 0.0143	0.3376 ± 0.0035	0.4892 ± 0.0396	0.4126 ± 0.0403	0.4737 ± 0.0031	0.5346 ± 0.0388	0.517 ± 0.0346	0.5059 ± 0.0009	0.5309 ± 0.0177
B3VI55_LIPST_Klesmith_2015	0.5446 ± 0.0006	0.5692 ± 0.0545	0.577 ± 0.0139	0.5037 ± 0.0008	0.556 ± 0.0507	0.5386 ± 0.0252	0.3975 ± 0.0017	0.5496 ± 0.0803	0.4601 ± 0.0422	0.6171 ± 0.0005	0.6203 ± 0.0119
BLAT_ECOLX_Deng_2012	0.4428 ± 0.0007	0.4784 ± 0.0563	0.5385 ± 0.0317	0.4612 ± 0.0011	0.4285 ± 0.0867	0.5504 ± 0.0496	0.4401 ± 0.0024	0.462 ± 0.0474	0.5395 ± 0.0464	0.3915 ± 0.0022	0.5024 ± 0.0602
BLAT_ECOLX_Firnberg_2014	0.5111 ± 0.0017	0.6083 ± 0.0324	0.5624 ± 0.0193	0.5916 ± 0.0014	0.6352 ± 0.0218	0.6048 ± 0.0119	0.6043 ± 0.0011	0.6729 ± 0.0223	0.6263 ± 0.0114	0.4813 ± 0.0014	0.5449 ± 0.0443
BLAT_ECOLX_Jacquier_2013	0.6429 ± 0.0084	0.6103 ± 0.0728	0.6721 ± 0.0136	0.6749 ± 0.0097	0.6617 ± 0.0236	0.6882 ± 0.0167	0.7111 ± 0.0034	0.6231 ± 0.0844	0.7119 ± 0.0032	0.4469 ± 0.016	0.4966 ± 0.0612
BLAT_ECOLX_Stiffler_2015	0.6474 ± 0.0006	0.7631 ± 0.0517	0.6958 ± 0.0157	0.7229 ± 0.0016	0.7593 ± 0.0302	0.7436 ± 0.0121	0.7353 ± 0.0012	0.7695 ± 0.0578	0.7525 ± 0.018	0.6336 ± 0.0031	0.6814 ± 0.0314
BRCA1_HUMAN_Findlay_2018	0.3056 ± 0.0055	0.4116 ± 0.0724	0.3561 ± 0.0487	0.543 ± 0.0035	0.5209 ± 0.0265	0.5567 ± 0.0098	0.4559 ± 0.0037	0.5196 ± 0.042	0.4773 ± 0.0216	0.5174 ± 0.0056	0.5245 ± 0.0048
C6KNH7_9INFA_Lee_2018	0.352 ± 0.0012	0.422 ± 0.0722	0.416 ± 0.0369	0.4206 ± 0.0013	0.4545 ± 0.0456	0.4628 ± 0.0199	0.5233 ± 0.0009	0.5342 ± 0.0244	0.5531 ± 0.0119	0.4975 ± 0.0006	0.5236 ± 0.0106
CALM1_HUMAN_Weile_2017	0.1651 ± 0.0042	0.245 ± 0.0423	0.2119 ± 0.0101	0.1783 ± 0.0057	0.2087 ± 0.0229	0.1931 ± 0.0141	0.2003 ± 0.0034	0.2603 ± 0.0244	0.1915 ± 0.0308	0.2741 ± 0.0041	0.2324 ± 0.0447
CAPSD_AAV2S_Sinai_substitutions_2021	0.0582 ± 0.0008	0.5369 ± 0.053	0.1356 ± 0.03	0.1046 ± 0.0006	0.4719 ± 0.077	0.4966 ± 0.063	0.342 ± 0.0002	0.5097 ± 0.0589	0.4669 ± 0.0333	0.4938 ± 0.0004	0.5872 ± 0.0493
CCDB_ECOLI_Adkar_2012	-0.1409 ± 0.0096	0.7458 ± 0.1254	0.7539 ± 0.145	0.4092 ± 0.0067	0.766 ± 0.0391	0.7932 ± 0.0563	0.4401 ± 0.0069	0.7851 ± 0.0743	0.7904 ± 0.0317	0.4284 ± 0.0248	0.8094 ± 0.0084
CCDB_ECOLI_Tripathi_2016	0.106 ± 0.0409	0.5947 ± 0.286	0.4448 ± 0.3343	0.7185 ± 0.0114	0.8163 ± 0.0193	0.7928 ± 0.0854	0.7253 ± 0.0134	0.7022 ± 0.1077	0.8035 ± 0.0571	0.6417 ± 0.0079	0.6975 ± 0.069
CP2C9_HUMAN_Amorosi_abundance_2021	0.5822 ± 0.0009	0.5994 ± 0.0117	0.5865 ± 0.0009	0.6063 ± 0.0003	0.6295 ± 0.0089	0.6094 ± 0.0034	0.5648 ± 0.0006	0.6089 ± 0.0179	0.566 ± 0.0007	0.5623 ± 0.0006	0.5642 ± 0.002
CP2C9_HUMAN_Amorosi_activity_2021	0.6578 ± 0.0011	0.6811 ± 0.014	0.6785 ± 0.0068	0.7004 ± 0.0009	0.7263 ± 0.0233	0.7061 ± 0.0045	0.6513 ± 0.0029	0.7037 ± 0.0087	0.6598 ± 0.0081	0.628 ± 0.0017	0.6367 ± 0.0074
DLG4_HUMAN_Faure_2021	0.5432 ± 0.0031	0.6946 ± 0.0116	0.656 ± 0.0216	0.562 ± 0.003	0.6929 ± 0.0375	0.6174 ± 0.025	0.4465 ± 0.0038	0.731 ± 0.0107	0.5283 ± 0.0506	0.6365 ± 0.0031	0.6708 ± 0.0137
DLG4_RAT_McLaughlin_2012	0.6125 ± 0.0056	0.7538 ± 0.0467	0.6498 ± 0.0217	0.5284 ± 0.0041	0.7541 ± 0.0519	0.608 ± 0.0427	0.4843 ± 0.0033	0.7441 ± 0.0472	0.5621 ± 0.0431	0.5898 ± 0.006	0.6478 ± 0.0433
DYR_ECOLI_Thompson_plusLon_2019	0.3337 ± 0.0078	0.4767 ± 0.0643	0.402 ± 0.0449	0.3421 ± 0.0108	0.4287 ± 0.0553	0.3877 ± 0.0574	0.3141 ± 0.0141	0.433 ± 0.0357	0.3936 ± 0.0578	0.4437 ± 0.0031	0.4696 ± 0.0223
ENV_HV1B9_DuenasDecamp_2016	0.4288 ± 0.041	0.398 ± 0.0478	0.4687 ± 0.0424	-0.0594 ± 0.021	0.4092 ± 0.0911	0.3608 ± 0.0381	0.2953 ± 0.0375	0.399 ± 0.0716	0.427 ± 0.0519	0.3696 ± 0.0529	0.4541 ± 0.0664
ENV_HV1BR_Haddox_2016	0.1369 ± 0.0007	0.1091 ± 0.0167	0.0645 ± 0.0811	0.0047 ± 0.0004	0.0749 ± 0.0133	-0.0083 ± 0.0272	0.1011 ± 0.0006	0.0988 ± 0.0095	0.0691 ± 0.0066	0.1324 ± 0.0005	0.0324 ± 0.1031
ESTA_BACSU_Nutschel_2020	0.3838 ± 0.0026	0.4119 ± 0.0463	0.4043 ± 0.0697	0.343 ± 0.0028	0.4103 ± 0.0462	0.4118 ± 0.054	0.458 ± 0.0034	0.4978 ± 0.0287	0.4663 ± 0.0379	0.413 ± 0.0034	0.4381 ± 0.0226
F7YBW8_MESOW_Aakre_2015	0.711 ± 0.0	0.6185 ± 0.0491	0.6723 ± 0.0	0.6057 ± 0.0	0.6592 ± 0.0391	0.5019 ± 0.1189	0.5357 ± 0.0	0.6287 ± 0.0484	0.5396 ± 0.0947	0.6969 ± 0.0	0.5927 ± 0.0547
GAL4_YEAST_Kitzman_2015	0.4665 ± 0.0049	0.5946 ± 0.0312	0.5607 ± 0.0267	0.5846 ± 0.004	0.6084 ± 0.0411	0.5889 ± 0.0121	0.5063 ± 0.0064	0.5608 ± 0.037	0.5462 ± 0.0276	0.5743 ± 0.0036	0.5884 ± 0.045
GCN4_YEAST_Staller_induction_2018	0.1559 ± 0.0	0.146 ± 0.0126	0.1855 ± 0.0	0.1603 ± 0.0	0.1517 ± 0.0117	0.1603 ± 0.0	0.0685 ± 0.0	0.1508 ± 0.022	0.0686 ± 0.0006	0.1576 ± 0.0	0.1611 ± 0.0049
GFP_AEQVI_Sarkisyan_2016	0.5996 ± 0.0018	0.7773 ± 0.0191	-0.0681 ± 0.1507	0.5742 ± 0.0011	0.7878 ± 0.0179	0.106 ± 0.6781	0.6593 ± 0.0016	0.8331 ± 0.012	0.685 ± 0.0305	0.7846 ± 0.0006	0.7956 ± 0.0105
GRB2_HUMAN_Faure_2021	0.4765 ± 0.0002	0.6909 ± 0.0157	0.6462 ± 0.0197	0.6909 ± 0.0001	0.7356 ± 0.0313	0.7419 ± 0.029	0.5667 ± 0.0001	0.7658 ± 0.02	0.6793 ± 0.0263	0.5634 ± 0.0002	0.6809 ± 0.0182
HIS7_YEAST_Pokusaeva_2019	0.4828 ± 0.0	0.5104 ± 0.0809	0.4118 ± 0.1494	0.5209 ± 0.0002	0.4601 ± 0.0989	0.1001 ± 0.5311	0.5615 ± 0.0	0.4844 ± 0.1575	0.1795 ± 0.4783	0.616 ± 0.0	0.5055 ± 0.1841
HSP82_YEAST_Flynn_2019	0.565 ± 0.0002	0.6307 ± 0.0125	0.58 ± 0.0055	0.4137 ± 0.0008	0.5986 ± 0.0265	0.4236 ± 0.0087	0.5166 ± 0.0003	0.5833 ± 0.034	0.5269 ± 0.0074	0.557 ± 0.0004	0.5728 ± 0.0131
HSP82_YEAST_Mishra_2016	0.6513 ± 0.0016	0.7256 ± 0.0112	0.6802 ± 0.0025	0.6027 ± 0.0023	0.703 ± 0.0125	0.6208 ± 0.0138	0.5885 ± 0.0017	0.7166 ± 0.0062	0.603 ± 0.0075	0.6813 ± 0.0027	0.6859 ± 0.0049
I6TAH8_I68A0_Doud_2015	-0.0032 ± 0.0009	0.4297 ± 0.0647	0.0994 ± 0.1088	0.0098 ± 0.0009	0.3369 ± 0.0681	0.1122 ± 0.1031	0.1018 ± 0.0016	0.4617 ± 0.0316	0.1437 ± 0.1482	0.381 ± 0.0007	0.4045 ± 0.0318
IF1_ECOLI_Kelsic_2016	0.6681 ± 0.0054	0.7294 ± 0.0191	0.686 ± 0.0151	0.6569 ± 0.0053	0.6998 ± 0.0648	0.6881 ± 0.0092	0.6649 ± 0.0027	0.7456 ± 0.0506	0.6867 ± 0.0133	0.4041 ± 0.0138	0.6588 ± 0.0569
KCNH2_HUMAN_Kozek_2020	0.3503 ± 0.085	0.5713 ± 0.1699	0.5234 ± 0.1661	0.4956 ± 0.0692	0.608 ± 0.0666	0.6132 ± 0.1191	0.3514 ± 0.0557	0.7007 ± 0.0622	0.6013 ± 0.0554	0.3992 ± 0.0503	0.6202 ± 0.0794
KKA2_KLEPN_Melnikov_2014	0.3715 ± 0.0023	0.4428 ± 0.0279	0.3859 ± 0.0252	0.3808 ± 0.0018	0.471 ± 0.0193	0.402 ± 0.0237	0.4655 ± 0.001	0.4936 ± 0.0227	0.4703 ± 0.0137	0.4623 ± 0.0018	0.4603 ± 0.0093
MK01_HUMAN_Brenan_2016	0.0308 ± 0.0013	0.1172 ± 0.0479	0.0456 ± 0.0857	0.0576 ± 0.0008	0.1511 ± 0.0521	0.0995 ± 0.0245	0.0563 ± 0.0011	0.1786 ± 0.0623	0.1181 ± 0.0376	0.0851 ± 0.001	0.1362 ± 0.0316
MSH2_HUMAN_Jia_2020	0.3759 ± 0.0006	0.4052 ± 0.0163	0.4129 ± 0.0209	0.3619 ± 0.0003	0.4147 ± 0.0387	0.3839 ± 0.0135	0.38 ± 0.0005	0.4054 ± 0.0173	0.4009 ± 0.0125	0.3493 ± 0.0004	0.3919 ± 0.035
MTH3_HAEAE_Rockah-Shmuel_2015	0.5772 ± 0.0056	0.5784 ± 0.0195	0.5841 ± 0.0233	0.3003 ± 0.0053	0.4989 ± 0.0402	0.3639 ± 0.0462	0.4828 ± 0.0076	0.5264 ± 0.0249	0.4947 ± 0.0186	0.6056 ± 0.007	0.6037 ± 0.0183
NCAP_I34A1_Doud_2015	-0.0121 ± 0.0008	0.3717 ± 0.0167	0.0615 ± 0.0733	-0.0041 ± 0.0008	0.3271 ± 0.0554	0.0597 ± 0.0728	0.076 ± 0.001	0.2122 ± 0.1231	0.1538 ± 0.0708	0.3681 ± 0.0004	0.3936 ± 0.0128
NRAM_I33A0_Jiang_standard_2016	0.0844 ± 0.0638	0.6497 ± 0.0861	0.6567 ± 0.0317	0.1483 ± 0.0818	0.5798 ± 0.0686	0.67 ± 0.0287	0.511 ± 0.0536	0.7203 ± 0.0571	0.7077 ± 0.09	0.7831 ± 0.0143	0.7654 ± 0.0128
NUD15_HUMAN_Suiter_2020	0.5741 ± 0.0043	0.6317 ± 0.0377	0.5881 ± 0.0262	0.4955 ± 0.003	0.5935 ± 0.0402	0.5648 ± 0.0146	0.6168 ± 0.0025	0.6519 ± 0.0159	0.6424 ± 0.0166	0.6014 ± 0.0016	0.6277 ± 0.0153
P53_HUMAN_Giacomelli_NULL_Etoposide_2018	0.4045 ± 0.0012	0.4185 ± 0.0374	0.4198 ± 0.0139	0.3423 ± 0.0004	0.4345 ± 0.0243	0.3667 ± 0.0126	0.4526 ± 0.0002	0.4517 ± 0.022	0.4745 ± 0.0148	0.401 ± 0.0008	0.4238 ± 0.0284
P53_HUMAN_Giacomelli_NULL_Nutlin_2018	0.2333 ± 0.0017	0.2562 ± 0.025	0.3141 ± 0.0478	0.1492 ± 0.0013	0.2356 ± 0.043	0.2515 ± 0.0635	0.304 ± 0.0011	0.2857 ± 0.0455	0.3972 ± 0.0405	0.2331 ± 0.0014	0.3034 ± 0.0448
P53_HUMAN_Giacomelli_WT_Nutlin_2018	0.3088 ± 0.0016	0.5207 ± 0.0421	0.3664 ± 0.051	0.2415 ± 0.001	0.4961 ± 0.05	0.3292 ± 0.0526	0.451 ± 0.0009	0.5474 ± 0.0136	0.4896 ± 0.0253	0.3376 ± 0.0008	0.4175 ± 0.0392
P53_HUMAN_Kotler_2018	0.5611 ± 0.0087	0.5633 ± 0.0393	0.6035 ± 0.0206	0.5794 ± 0.0123	0.5728 ± 0.0506	0.5918 ± 0.0185	0.5495 ± 0.0069	0.6151 ± 0.0238	0.5709 ± 0.0258	0.5985 ± 0.0017	0.6105 ± 0.0101
P84126_THETH_Chan_2017	0.5886 ± 0.007	0.6825 ± 0.0719	0.738 ± 0.0127	0.6758 ± 0.0062	0.6411 ± 0.1066	0.7622 ± 0.0226	0.4947 ± 0.0114	0.7767 ± 0.0099	0.663 ± 0.0876	0.4494 ± 0.0109	0.7268 ± 0.0244
PA_I34A1_Wu_2015	0.0123 ± 0.0047	0.2317 ± 0.0626	0.0188 ± 0.0165	-0.0291 ± 0.0015	0.207 ± 0.027	0.0052 ± 0.028	0.0847 ± 0.0034	0.1538 ± 0.0581	0.103 ± 0.0101	0.2803 ± 0.0057	0.2606 ± 0.0162
PABP_YEAST_Melamed_2013	0.5563 ± 0.0002	0.6232 ± 0.0223	0.6352 ± 0.0039	0.5396 ± 0.0003	0.6141 ± 0.01	0.5903 ± 0.0265	0.5918 ± 0.0001	0.6572 ± 0.0128	0.624 ± 0.0163	0.5989 ± 0.0002	0.6308 ± 0.0095
POLG_CXB3N_Mattenberger_2021	-0.0522 ± 0.0006	0.3546 ± 0.0416	0.1149 ± 0.0365	0.2988 ± 0.0009	0.3435 ± 0.0651	0.3242 ± 0.0305	0.2682 ± 0.0006	0.312 ± 0.0726	0.3128 ± 0.0465	0.512 ± 0.0005	0.5339 ± 0.0134
POLG_HCVJF_Qi_2014	0.5359 ± 0.0076	0.6137 ± 0.0277	0.5636 ± 0.0154	0.0698 ± 0.008	0.5457 ± 0.0453	0.3954 ± 0.0795	0.1833 ± 0.0054	0.5852 ± 0.0523	0.4177 ± 0.0645	0.6512 ± 0.0082	0.6321 ± 0.0147
PTEN_HUMAN_Matreyek_2021	0.359 ± 0.0012	0.4234 ± 0.0388	0.3779 ± 0.0153	0.407 ± 0.001	0.4232 ± 0.015	0.4127 ± 0.0107	0.3947 ± 0.0011	0.4159 ± 0.0267	0.4047 ± 0.0109	0.4508 ± 0.0017	0.4327 ± 0.0174
PTEN_HUMAN_Mighell_2018	0.4718 ± 0.0004	0.5104 ± 0.0156	0.4854 ± 0.0055	0.4847 ± 0.0005	0.4955 ± 0.0184	0.4924 ± 0.0033	0.4691 ± 0.0005	0.5004 ± 0.0143	0.4832 ± 0.0136	0.4824 ± 0.0004	0.5003 ± 0.0162
Q2N0S5_9HIV1_Haddox_2018	0.5385 ± 0.0005	0.6307 ± 0.0126	0.5659 ± 0.0077	-0.08 ± 0.0005	0.574 ± 0.046	0.1778 ± 0.0837	0.4172 ± 0.0008	0.6327 ± 0.0718	0.4598 ± 0.0118	0.5791 ± 0.0005	0.5811 ± 0.0021
Q59976_STRSQ_Romero_2015	0.4121 ± 0.0058	0.5887 ± 0.0253	0.4407 ± 0.0063	0.5024 ± 0.006	0.5725 ± 0.0252	0.5089 ± 0.0068	0.5567 ± 0.0067	0.5923 ± 0.0125	0.5601 ± 0.0058	0.6043 ± 0.0066	0.6074 ± 0.0075
R1AB_SARS2_Flynn_growth_2022	-0.1038 ± 0.0022	0.7273 ± 0.0403	0.3319 ± 0.041	0.0181 ± 0.0032	0.7352 ± 0.0159	0.3009 ± 0.0453	0.2899 ± 0.0026	0.7427 ± 0.0306	0.4276 ± 0.0691	0.7203 ± 0.0014	0.7355 ± 0.0164
RASH_HUMAN_Bandaru_2017	0.259 ± 0.001	0.4023 ± 0.0371	0.3763 ± 0.0268	0.3441 ± 0.0009	0.4688 ± 0.0176	0.4064 ± 0.0165	0.2512 ± 0.0011	0.4329 ± 0.0674	0.3487 ± 0.0286	0.3108 ± 0.0017	0.4088 ± 0.0245
REV_HV1H2_Fernandes_2016	0.2088 ± 0.0031	0.254 ± 0.0391	0.2349 ± 0.0374	0.2261 ± 0.0034	0.2537 ± 0.0502	0.2464 ± 0.0151	0.2831 ± 0.0074	0.2633 ± 0.0336	0.2723 ± 0.0263	0.2612 ± 0.0019	0.2673 ± 0.0244
RL401_YEAST_Mavor_2016	0.3297 ± 0.0076	0.5402 ± 0.1285	0.5413 ± 0.054	0.586 ± 0.0035	0.5909 ± 0.0866	0.6224 ± 0.0197	0.4984 ± 0.0089	0.6053 ± 0.0701	0.5589 ± 0.0402	0.4588 ± 0.007	0.4936 ± 0.1195
RL401_YEAST_Roscoe_2013	0.3998 ± 0.0204	0.8148 ± 0.0384	0.7198 ± 0.0324	0.7021 ± 0.0027	0.778 ± 0.0174	0.769 ± 0.0083	0.5835 ± 0.0063	0.8506 ± 0.0257	0.7164 ± 0.0582	0.5678 ± 0.0028	0.722 ± 0.0274
RL401_YEAST_Roscoe_2014	0.3974 ± 0.0069	0.6972 ± 0.0591	0.625 ± 0.0577	0.6591 ± 0.0047	0.753 ± 0.0111	0.7137 ± 0.0262	0.5017 ± 0.0071	0.7374 ± 0.0214	0.6472 ± 0.0739	0.5327 ± 0.0049	0.6417 ± 0.0553
SC6A4_HUMAN_Young_2021	0.4538 ± 0.0003	0.5079 ± 0.0382	0.4709 ± 0.0013	0.4526 ± 0.0003	0.486 ± 0.0489	0.4602 ± 0.0068	0.5157 ± 0.0003	0.5354 ± 0.0222	0.5181 ± 0.0022	0.5364 ± 0.0018	0.5321 ± 0.0089
SCN5A_HUMAN_Glazer_2019	0.2536 ± 0.0176	0.1625 ± 0.057	0.2998 ± 0.0489	0.2253 ± 0.0898	0.1911 ± 0.1089	0.2305 ± 0.0581	0.1854 ± 0.0275	0.2539 ± 0.0727	0.237 ± 0.0554	0.2355 ± 0.0569	0.2337 ± 0.0556
SPG1_STRSG_Olson_2014	0.1777 ± 0.0001	0.7278 ± 0.0485	0.6615 ± 0.0488	0.387 ± 0.0001	0.7053 ± 0.0707	0.652 ± 0.0469	0.4174 ± 0.0001	0.7655 ± 0.0599	0.6632 ± 0.0415	0.327 ± 0.0001	0.678 ± 0.0472
SPIKE_SARS2_Starr_bind_2020	-0.1766 ± 0.0016	0.6524 ± 0.0781	0.2902 ± 0.1769	-0.0655 ± 0.0032	0.4005 ± 0.164	0.3863 ± 0.1727	0.5858 ± 0.0016	0.6242 ± 0.0705	0.6558 ± 0.0337	0.3241 ± 0.0035	0.5294 ± 0.0845
SPIKE_SARS2_Starr_expr_2020	-0.1826 ± 0.0031	0.4613 ± 0.0612	0.3947 ± 0.0542	-0.1674 ± 0.0035	0.3354 ± 0.0699	0.3568 ± 0.0994	0.5991 ± 0.0017	0.6535 ± 0.0491	0.6654 ± 0.0266	0.4368 ± 0.001	0.5409 ± 0.0304
SRC_HUMAN_Ahler_CD_2019	0.2853 ± 0.0026	0.4126 ± 0.0523	0.3922 ± 0.0688	0.2579 ± 0.0016	0.3953 ± 0.0539	0.3866 ± 0.0476	0.2202 ± 0.0021	0.4261 ± 0.0548	0.3039 ± 0.0591	0.2876 ± 0.0022	0.4002 ± 0.0506
SUMO1_HUMAN_Weile_2017	0.4282 ± 0.0014	0.3235 ± 0.0516	0.4311 ± 0.019	0.4162 ± 0.0037	0.4111 ± 0.0721	0.4264 ± 0.022	0.4187 ± 0.0032	0.3887 ± 0.0423	0.4249 ± 0.0243	0.2629 ± 0.0051	0.3543 ± 0.034
SYUA_HUMAN_Newberry_2020	0.3045 ± 0.004	0.4804 ± 0.0804	0.3944 ± 0.0289	0.1257 ± 0.0036	0.5504 ± 0.0403	0.2067 ± 0.0833	0.2775 ± 0.0018	0.6039 ± 0.0297	0.3113 ± 0.0376	0.3882 ± 0.0052	0.3957 ± 0.026
TADBP_HUMAN_Bolognesi_2019	0.0408 ± 0.0053	0.6303 ± 0.0263	0.1652 ± 0.1276	-0.0302 ± 0.0111	0.6401 ± 0.0793	0.2561 ± 0.0764	-0.3217 ± 0.0099	0.7226 ± 0.0582	0.4369 ± 0.0411	0.0242 ± 0.0022	0.0563 ± 0.1854
TAT_HV1BR_Fernandes_2016	0.3282 ± 0.0019	0.3351 ± 0.01	0.3466 ± 0.0193	0.0178 ± 0.0095	0.2253 ± 0.068	0.1646 ± 0.0555	-0.0113 ± 0.0061	0.2755 ± 0.0255	0.1521 ± 0.0834	0.2679 ± 0.0018	0.3141 ± 0.0428
TPK1_HUMAN_Weile_2017	0.1954 ± 0.0033	0.187 ± 0.0233	0.1999 ± 0.0079	0.2241 ± 0.0021	0.2187 ± 0.0195	0.2365 ± 0.0134	0.1642 ± 0.0054	0.1342 ± 0.033	0.1661 ± 0.0233	0.1797 ± 0.0067	0.1784 ± 0.024
TPMT_HUMAN_Matreyek_2018	0.3849 ± 0.0043	0.4028 ± 0.0152	0.4017 ± 0.0203	0.3835 ± 0.0016	0.3941 ± 0.0183	0.3906 ± 0.02	0.4229 ± 0.0017	0.4168 ± 0.0165	0.418 ± 0.0212	0.4221 ± 0.0023	0.4256 ± 0.018
TPOR_HUMAN_Bridgford_S505N_2020	0.3576 ± 0.0432	0.49 ± 0.1161	0.5249 ± 0.1466	0.1908 ± 0.0278	0.5474 ± 0.0626	0.4917 ± 0.0986	0.2892 ± 0.0385	0.4988 ± 0.0899	0.5591 ± 0.154	0.2428 ± 0.0158	0.4556 ± 0.1397
TRPC_SACS2_Chan_2017	0.5802 ± 0.0076	0.71 ± 0.0387	0.6864 ± 0.0424	0.68 ± 0.0048	0.7305 ± 0.0134	0.7361 ± 0.0352	0.6288 ± 0.0058	0.6831 ± 0.0832	0.6714 ± 0.0218	0.6171 ± 0.0039	0.6678 ± 0.0255
TRPC_THEMA_Chan_2017	0.5125 ± 0.0121	0.4992 ± 0.0454	0.567 ± 0.0183	0.4405 ± 0.0066	0.5331 ± 0.0425	0.5615 ± 0.06	0.4682 ± 0.0037	0.5062 ± 0.0788	0.548 ± 0.0447	0.3393 ± 0.0053	0.4768 ± 0.035
UBC9_HUMAN_Weile_2017	0.3142 ± 0.0113	0.3252 ± 0.0514	0.3269 ± 0.0184	0.1824 ± 0.0053	0.2393 ± 0.0881	0.2497 ± 0.0711	0.205 ± 0.0033	0.2968 ± 0.0469	0.2845 ± 0.0618	0.2378 ± 0.0015	0.3542 ± 0.0909
UBE4B_MOUSE_Starita_2013	0.3188 ± 0.006	0.3083 ± 0.0524	0.3473 ± 0.0567	0.2243 ± 0.0068	0.2689 ± 0.0379	0.228 ± 0.0221	0.2622 ± 0.0081	0.2851 ± 0.0443	0.2518 ± 0.089	0.2385 ± 0.0065	0.2294 ± 0.0807
VKOR1_HUMAN_Chiasson_abundance_2020	0.4976 ± 0.0016	0.5555 ± 0.0325	0.4985 ± 0.0268	0.5167 ± 0.0033	0.563 ± 0.0238	0.5329 ± 0.0228	0.4265 ± 0.0015	0.6 ± 0.0349	0.4521 ± 0.0252	0.4984 ± 0.0022	0.5116 ± 0.0205
VKOR1_HUMAN_Chiasson_activity_2020	0.3323 ± 0.0138	0.3747 ± 0.0491	0.3691 ± 0.014	0.37 ± 0.0086	0.3951 ± 0.0313	0.369 ± 0.0109	0.3391 ± 0.0164	0.3208 ± 0.043	0.3473 ± 0.0188	0.3791 ± 0.0313	0.3795 ± 0.0309
YAP1_HUMAN_Araya_2012	0.1129 ± 0.0013	0.3939 ± 0.0758	0.3559 ± 0.0679	0.2023 ± 0.0022	0.3571 ± 0.0838	0.3842 ± 0.0899	0.2379 ± 0.0008	0.4189 ± 0.0326	0.3871 ± 0.0487	0.1425 ± 0.0008	0.3082 ± 0.0963
average	0.3381 ± 0.0004	0.4901 ± 0.0056	0.4279 ± 0.0066	0.341 ± 0.0015	0.4815 ± 0.0054	0.4205 ± 0.0155	0.3866 ± 0.0013	0.5065 ± 0.0024	0.453 ± 0.0115	0.4313 ± 0.0013	0.4807 ± 0.0037

## Sheet: Train Size 100
Protein	ESM-1v (Zero-Shot) ndcg	ESM-1v (FSFP) ndcg	ESM-1v (Ridge) ndcg	ESM2 (Zero-Shot) ndcg	ESM2 (FSFP) ndcg	ESM2 (Ridge) ndcg	SaProt (Zero-Shot) ndcg	SaProt (FSFP) ndcg	SaProt (Ridge) ndcg	GEMME (Zero-Shot) ndcg	GEMME (Ridge) ndcg
A0A140D2T1_ZIKV_Sourisseau_growth_2019	0.0205 ± 0.0015	0.1182 ± 0.048	0.0771 ± 0.054	0.0648 ± 0.0008	0.127 ± 0.0612	0.1056 ± 0.0392	-0.0212 ± 0.0002	0.0444 ± 0.0537	0.0365 ± 0.0413	0.1838 ± 0.0018	0.2 ± 0.0698
A0A192B1T2_9HIV1_Haddox_2018	0.5088 ± 0.0007	0.6205 ± 0.0116	0.5355 ± 0.0091	-0.0161 ± 0.0003	0.5727 ± 0.0514	0.2314 ± 0.0343	0.3844 ± 0.0013	0.6122 ± 0.0497	0.429 ± 0.0261	0.5511 ± 0.0003	0.5572 ± 0.015
A0A1I9GEU1_NEIME_Kennouche_2019	-0.0053 ± 0.0163	0.0785 ± 0.0533	0.0273 ± 0.0481	-0.0016 ± 0.012	0.0295 ± 0.0389	0.0068 ± 0.0245	0.0722 ± 0.0068	0.0669 ± 0.03	0.0587 ± 0.0414	0.0328 ± 0.0307	0.0025 ± 0.0635
A0A2Z5U3Z0_9INFA_Doud_2016	0.4634 ± 0.0006	0.5374 ± 0.0147	0.5168 ± 0.0211	0.4327 ± 0.0005	0.5616 ± 0.0408	0.4777 ± 0.0208	0.4659 ± 0.0021	0.5337 ± 0.0314	0.4879 ± 0.021	0.5293 ± 0.001	0.5543 ± 0.0134
A0A2Z5U3Z0_9INFA_Wu_2014	0.1153 ± 0.0029	0.1368 ± 0.0187	0.1212 ± 0.0101	0.1178 ± 0.0025	0.1646 ± 0.0537	0.12 ± 0.0161	0.1067 ± 0.001	0.1675 ± 0.0212	0.1186 ± 0.0124	0.1603 ± 0.0017	0.1714 ± 0.0116
A4_HUMAN_Seuma_2021	0.2209 ± 0.0035	0.4393 ± 0.0667	0.4717 ± 0.0465	0.237 ± 0.001	0.3095 ± 0.0583	0.3345 ± 0.0882	0.1684 ± 0.0002	0.4824 ± 0.0434	0.5229 ± 0.0254	0.422 ± 0.0008	0.4851 ± 0.0495
A4D664_9INFA_Soh_CCL141_2019	0.015 ± 0.0012	0.2371 ± 0.0337	0.1695 ± 0.0883	0.093 ± 0.0008	0.1635 ± 0.0568	0.1781 ± 0.0624	0.046 ± 0.0004	0.1762 ± 0.0903	0.1911 ± 0.1086	0.2302 ± 0.0004	0.3053 ± 0.0762
A4GRB6_PSEAI_Chen_2020	0.5163 ± 0.0021	0.6577 ± 0.026	0.6236 ± 0.0367	0.6454 ± 0.0015	0.693 ± 0.0235	0.6958 ± 0.0271	0.6431 ± 0.0012	0.736 ± 0.0352	0.6798 ± 0.0096	0.6001 ± 0.0023	0.6681 ± 0.0324
AACC1_PSEAI_Dandage_2018	0.3774 ± 0.0087	0.3547 ± 0.0741	0.4064 ± 0.0206	0.3667 ± 0.0067	0.3281 ± 0.0507	0.4199 ± 0.0256	0.4152 ± 0.0076	0.4264 ± 0.0139	0.4111 ± 0.0182	0.3306 ± 0.0063	0.4172 ± 0.0385
ADRB2_HUMAN_Jones_2020	0.2991 ± 0.0016	0.3035 ± 0.0118	0.293 ± 0.0109	0.2226 ± 0.001	0.295 ± 0.0311	0.243 ± 0.0182	0.3207 ± 0.0012	0.3147 ± 0.0257	0.3123 ± 0.012	0.2927 ± 0.0014	0.292 ± 0.0107
AMIE_PSEAE_Wrenbeck_2017	0.4995 ± 0.0015	0.5644 ± 0.055	0.5317 ± 0.0246	0.3381 ± 0.0047	0.4827 ± 0.0264	0.4573 ± 0.0716	0.4737 ± 0.0032	0.5321 ± 0.0469	0.5365 ± 0.053	0.5063 ± 0.0013	0.5516 ± 0.0379
B3VI55_LIPST_Klesmith_2015	0.5448 ± 0.0009	0.5671 ± 0.0485	0.5839 ± 0.0123	0.5039 ± 0.0013	0.5426 ± 0.0607	0.5494 ± 0.0214	0.3977 ± 0.0015	0.5795 ± 0.0735	0.4757 ± 0.0359	0.6174 ± 0.0007	0.6347 ± 0.0195
BLAT_ECOLX_Deng_2012	0.4434 ± 0.0018	0.5122 ± 0.0245	0.5468 ± 0.0467	0.4612 ± 0.0016	0.4247 ± 0.0885	0.5428 ± 0.0589	0.4405 ± 0.0024	0.4426 ± 0.0649	0.5496 ± 0.0627	0.3912 ± 0.0011	0.4942 ± 0.0684
BLAT_ECOLX_Firnberg_2014	0.5125 ± 0.002	0.5993 ± 0.0218	0.5847 ± 0.0181	0.5923 ± 0.0019	0.6191 ± 0.0314	0.6215 ± 0.0183	0.6045 ± 0.001	0.6813 ± 0.0172	0.6269 ± 0.0114	0.4814 ± 0.0009	0.5406 ± 0.0447
BLAT_ECOLX_Jacquier_2013	0.6409 ± 0.0083	0.5767 ± 0.0781	0.6627 ± 0.0069	0.6732 ± 0.01	0.5951 ± 0.0637	0.6862 ± 0.0142	0.7107 ± 0.0033	0.6344 ± 0.1148	0.7136 ± 0.0052	0.4437 ± 0.0172	0.489 ± 0.0683
BLAT_ECOLX_Stiffler_2015	0.6465 ± 0.0006	0.7793 ± 0.0316	0.7114 ± 0.0171	0.7223 ± 0.0013	0.7393 ± 0.059	0.7429 ± 0.0053	0.735 ± 0.001	0.8087 ± 0.0372	0.7558 ± 0.0192	0.633 ± 0.0029	0.7156 ± 0.0094
BRCA1_HUMAN_Findlay_2018	0.3014 ± 0.0088	0.4364 ± 0.0481	0.3778 ± 0.0514	0.5431 ± 0.0061	0.5208 ± 0.0258	0.5583 ± 0.0174	0.4565 ± 0.0063	0.5376 ± 0.0315	0.4923 ± 0.0432	0.5169 ± 0.0064	0.5253 ± 0.0178
C6KNH7_9INFA_Lee_2018	0.3518 ± 0.0014	0.4955 ± 0.0245	0.4656 ± 0.0215	0.4203 ± 0.0015	0.4591 ± 0.0423	0.4685 ± 0.0316	0.5233 ± 0.001	0.5638 ± 0.0277	0.5654 ± 0.0151	0.4973 ± 0.0005	0.5308 ± 0.0111
CALM1_HUMAN_Weile_2017	0.1656 ± 0.0039	0.2804 ± 0.0267	0.2091 ± 0.0054	0.1804 ± 0.0074	0.185 ± 0.0398	0.1853 ± 0.0098	0.2008 ± 0.0046	0.2199 ± 0.0597	0.1852 ± 0.0181	0.274 ± 0.0063	0.2755 ± 0.0054
CAPSD_AAV2S_Sinai_substitutions_2021	0.0574 ± 0.0017	0.5452 ± 0.0614	0.1123 ± 0.0485	0.1042 ± 0.0009	0.522 ± 0.0369	0.4485 ± 0.0961	0.342 ± 0.0004	0.4675 ± 0.0637	0.4534 ± 0.042	0.4942 ± 0.0004	0.6077 ± 0.0164
CCDB_ECOLI_Adkar_2012	-0.1422 ± 0.0153	0.8118 ± 0.0514	0.8083 ± 0.0767	0.411 ± 0.0125	0.8574 ± 0.0245	0.8281 ± 0.0367	0.439 ± 0.0059	0.8725 ± 0.0284	0.8115 ± 0.0349	0.4292 ± 0.0272	0.8278 ± 0.0041
CCDB_ECOLI_Tripathi_2016	0.1152 ± 0.0508	0.5555 ± 0.3053	0.5341 ± 0.3524	0.7229 ± 0.0142	0.8323 ± 0.0384	0.8273 ± 0.0759	0.7267 ± 0.0137	0.7364 ± 0.119	0.7951 ± 0.0566	0.6506 ± 0.032	0.7198 ± 0.0844
CP2C9_HUMAN_Amorosi_abundance_2021	0.5826 ± 0.0008	0.5967 ± 0.0059	0.5899 ± 0.0041	0.6068 ± 0.0005	0.6179 ± 0.0205	0.6106 ± 0.0031	0.5655 ± 0.0008	0.634 ± 0.0152	0.5697 ± 0.0032	0.5628 ± 0.0008	0.5653 ± 0.0037
CP2C9_HUMAN_Amorosi_activity_2021	0.6581 ± 0.0014	0.6733 ± 0.0038	0.6815 ± 0.0076	0.7006 ± 0.0013	0.7242 ± 0.0167	0.7145 ± 0.0021	0.6514 ± 0.0032	0.7198 ± 0.015	0.6665 ± 0.0097	0.6282 ± 0.0027	0.636 ± 0.0067
DLG4_HUMAN_Faure_2021	0.5436 ± 0.0034	0.7174 ± 0.0311	0.6569 ± 0.0271	0.5621 ± 0.0034	0.7159 ± 0.0362	0.6374 ± 0.0299	0.4462 ± 0.0051	0.7524 ± 0.025	0.5494 ± 0.039	0.6361 ± 0.0032	0.6677 ± 0.0212
DLG4_RAT_McLaughlin_2012	0.6129 ± 0.006	0.7528 ± 0.0243	0.6547 ± 0.0192	0.5287 ± 0.0039	0.7321 ± 0.045	0.661 ± 0.0243	0.4854 ± 0.0034	0.7442 ± 0.0345	0.6389 ± 0.0411	0.5904 ± 0.0079	0.6412 ± 0.0428
DYR_ECOLI_Thompson_plusLon_2019	0.3329 ± 0.0066	0.4789 ± 0.0456	0.4158 ± 0.0533	0.3413 ± 0.0113	0.4788 ± 0.0526	0.3914 ± 0.0638	0.3119 ± 0.0144	0.4362 ± 0.0448	0.3571 ± 0.0626	0.4429 ± 0.0023	0.4844 ± 0.0373
ENV_HV1B9_DuenasDecamp_2016	0.4443 ± 0.0529	0.4889 ± 0.0465	0.488 ± 0.0544	-0.0648 ± 0.0275	0.4144 ± 0.0808	0.3737 ± 0.0614	0.2971 ± 0.0312	0.319 ± 0.1528	0.4382 ± 0.0547	0.3806 ± 0.0545	0.4817 ± 0.0809
ENV_HV1BR_Haddox_2016	0.1367 ± 0.001	0.1164 ± 0.0199	0.0673 ± 0.0777	0.0044 ± 0.0006	0.0695 ± 0.0175	0.0009 ± 0.0158	0.1012 ± 0.0006	0.1036 ± 0.0059	0.0497 ± 0.058	0.1326 ± 0.0007	0.0656 ± 0.0764
ESTA_BACSU_Nutschel_2020	0.3839 ± 0.0038	0.4526 ± 0.0358	0.4848 ± 0.0377	0.3436 ± 0.0041	0.4345 ± 0.0395	0.4762 ± 0.0274	0.4585 ± 0.0029	0.4988 ± 0.0326	0.4981 ± 0.0204	0.4147 ± 0.0037	0.4779 ± 0.0304
F7YBW8_MESOW_Aakre_2015	0.711 ± 0.0	0.6675 ± 0.0753	0.6723 ± 0.0	0.6057 ± 0.0	0.635 ± 0.0215	0.5019 ± 0.1189	0.5357 ± 0.0	0.6763 ± 0.0139	0.5396 ± 0.0947	0.6969 ± 0.0	0.5927 ± 0.0547
GAL4_YEAST_Kitzman_2015	0.4685 ± 0.0058	0.5909 ± 0.0323	0.5797 ± 0.0459	0.5867 ± 0.006	0.6046 ± 0.0491	0.6219 ± 0.0303	0.5052 ± 0.0074	0.5542 ± 0.0284	0.5856 ± 0.0275	0.5729 ± 0.0047	0.6106 ± 0.0265
GCN4_YEAST_Staller_induction_2018	0.1559 ± 0.0	0.1402 ± 0.0079	0.1855 ± 0.0	0.1603 ± 0.0	0.1508 ± 0.0213	0.1603 ± 0.0	0.0685 ± 0.0	0.163 ± 0.0195	0.0686 ± 0.0006	0.1576 ± 0.0	0.1611 ± 0.0049
GFP_AEQVI_Sarkisyan_2016	0.599 ± 0.0017	0.8044 ± 0.0149	0.0099 ± 0.112	0.5737 ± 0.0011	0.7794 ± 0.0316	0.1834 ± 0.5658	0.6591 ± 0.0016	0.8324 ± 0.0265	0.6849 ± 0.0346	0.7845 ± 0.0005	0.8002 ± 0.0136
GRB2_HUMAN_Faure_2021	0.4763 ± 0.0002	0.7088 ± 0.0224	0.6736 ± 0.0222	0.6909 ± 0.0001	0.7607 ± 0.0295	0.7562 ± 0.0328	0.5666 ± 0.0002	0.7809 ± 0.0244	0.7097 ± 0.0227	0.5632 ± 0.0003	0.6977 ± 0.0147
HIS7_YEAST_Pokusaeva_2019	0.4827 ± 0.0	0.4922 ± 0.1009	0.4567 ± 0.0497	0.521 ± 0.0002	0.5081 ± 0.0616	0.1862 ± 0.4005	0.5614 ± 0.0	0.5175 ± 0.1036	0.2377 ± 0.4533	0.616 ± 0.0	0.4817 ± 0.1701
HSP82_YEAST_Flynn_2019	0.5652 ± 0.0004	0.6379 ± 0.0154	0.5802 ± 0.0062	0.4138 ± 0.0008	0.5814 ± 0.0587	0.4213 ± 0.0092	0.5168 ± 0.0003	0.5849 ± 0.0515	0.5306 ± 0.0116	0.5573 ± 0.0005	0.5769 ± 0.0131
HSP82_YEAST_Mishra_2016	0.6513 ± 0.0017	0.7167 ± 0.0163	0.6821 ± 0.0027	0.6028 ± 0.0024	0.6954 ± 0.0241	0.6189 ± 0.0195	0.5886 ± 0.0019	0.7237 ± 0.0172	0.6092 ± 0.016	0.6815 ± 0.0027	0.6874 ± 0.0071
I6TAH8_I68A0_Doud_2015	-0.0032 ± 0.0008	0.3934 ± 0.0872	0.1179 ± 0.1089	0.01 ± 0.0008	0.3673 ± 0.0663	0.1291 ± 0.1143	0.1015 ± 0.0016	0.4052 ± 0.1145	0.2191 ± 0.0677	0.3809 ± 0.0008	0.4038 ± 0.0267
IF1_ECOLI_Kelsic_2016	0.6682 ± 0.0058	0.755 ± 0.017	0.6974 ± 0.0166	0.6566 ± 0.0067	0.7692 ± 0.0153	0.6898 ± 0.015	0.665 ± 0.004	0.7953 ± 0.0031	0.6972 ± 0.0179	0.4046 ± 0.0155	0.7118 ± 0.0305
KCNH2_HUMAN_Kozek_2020	0.3734 ± 0.0879	0.6483 ± 0.0918	0.5772 ± 0.0787	0.4791 ± 0.0761	0.6351 ± 0.0834	0.6675 ± 0.0339	0.3611 ± 0.0694	0.7057 ± 0.0463	0.6387 ± 0.0444	0.422 ± 0.0469	0.6425 ± 0.0664
KKA2_KLEPN_Melnikov_2014	0.3712 ± 0.0022	0.455 ± 0.0266	0.3857 ± 0.0219	0.3813 ± 0.0022	0.4736 ± 0.0103	0.4056 ± 0.0172	0.4663 ± 0.0015	0.4859 ± 0.0118	0.4627 ± 0.0073	0.4623 ± 0.0023	0.4724 ± 0.0171
MK01_HUMAN_Brenan_2016	0.0308 ± 0.0011	0.1288 ± 0.0478	0.0916 ± 0.0318	0.0582 ± 0.001	0.1943 ± 0.0187	0.112 ± 0.0397	0.0561 ± 0.0012	0.2194 ± 0.0223	0.1065 ± 0.0331	0.0851 ± 0.0011	0.1414 ± 0.0362
MSH2_HUMAN_Jia_2020	0.376 ± 0.0006	0.414 ± 0.0218	0.4151 ± 0.0199	0.3619 ± 0.0003	0.445 ± 0.0311	0.3876 ± 0.0136	0.3801 ± 0.0007	0.4146 ± 0.022	0.3984 ± 0.0149	0.3493 ± 0.0005	0.3949 ± 0.0373
MTH3_HAEAE_Rockah-Shmuel_2015	0.5776 ± 0.0058	0.5922 ± 0.0251	0.5897 ± 0.0188	0.2986 ± 0.0059	0.5877 ± 0.024	0.3634 ± 0.0446	0.484 ± 0.0071	0.5503 ± 0.0354	0.5016 ± 0.0182	0.6059 ± 0.0067	0.6051 ± 0.0234
NCAP_I34A1_Doud_2015	-0.012 ± 0.0008	0.3556 ± 0.0519	0.0974 ± 0.0702	-0.0041 ± 0.0009	0.3411 ± 0.0656	0.0903 ± 0.0664	0.0764 ± 0.0014	0.3016 ± 0.1341	0.1599 ± 0.0719	0.3682 ± 0.0005	0.389 ± 0.0167
NRAM_I33A0_Jiang_standard_2016	0.1106 ± 0.0578	0.6084 ± 0.0376	0.6978 ± 0.0554	0.1642 ± 0.0756	0.6761 ± 0.09	0.7127 ± 0.0487	0.5158 ± 0.0512	0.7537 ± 0.0188	0.7619 ± 0.0277	0.7792 ± 0.0198	0.7658 ± 0.0289
NUD15_HUMAN_Suiter_2020	0.5738 ± 0.0035	0.64 ± 0.0338	0.6114 ± 0.0162	0.4947 ± 0.0035	0.6137 ± 0.0469	0.5687 ± 0.0316	0.6155 ± 0.0039	0.6756 ± 0.0038	0.6554 ± 0.0087	0.601 ± 0.0014	0.6411 ± 0.01
P53_HUMAN_Giacomelli_NULL_Etoposide_2018	0.4047 ± 0.0013	0.4315 ± 0.0388	0.4416 ± 0.0244	0.3421 ± 0.0007	0.4385 ± 0.0285	0.3766 ± 0.0061	0.4527 ± 0.0006	0.4927 ± 0.0184	0.5087 ± 0.0168	0.4012 ± 0.001	0.452 ± 0.0148
P53_HUMAN_Giacomelli_NULL_Nutlin_2018	0.2334 ± 0.0022	0.3055 ± 0.0425	0.3331 ± 0.0493	0.1493 ± 0.0019	0.3097 ± 0.0302	0.3034 ± 0.0597	0.3039 ± 0.0014	0.3726 ± 0.0813	0.4153 ± 0.0277	0.2329 ± 0.0013	0.335 ± 0.0543
P53_HUMAN_Giacomelli_WT_Nutlin_2018	0.3087 ± 0.0017	0.5437 ± 0.0308	0.4015 ± 0.0589	0.2415 ± 0.0011	0.537 ± 0.0496	0.3472 ± 0.0587	0.4511 ± 0.0013	0.56 ± 0.0452	0.498 ± 0.0326	0.338 ± 0.001	0.4249 ± 0.0302
P53_HUMAN_Kotler_2018	0.5598 ± 0.0094	0.584 ± 0.0091	0.6096 ± 0.0223	0.5776 ± 0.0115	0.563 ± 0.0416	0.6211 ± 0.0264	0.5504 ± 0.0115	0.6089 ± 0.0359	0.5741 ± 0.0317	0.6003 ± 0.0067	0.6264 ± 0.0182
P84126_THETH_Chan_2017	0.5886 ± 0.0077	0.7056 ± 0.0754	0.7465 ± 0.0164	0.6759 ± 0.0064	0.7681 ± 0.0166	0.7758 ± 0.0195	0.4946 ± 0.0112	0.7869 ± 0.039	0.6543 ± 0.0857	0.4497 ± 0.0135	0.7526 ± 0.0284
PA_I34A1_Wu_2015	0.0131 ± 0.0046	0.1901 ± 0.0415	0.006 ± 0.0381	-0.0282 ± 0.0018	0.1826 ± 0.0536	0.0041 ± 0.0412	0.0855 ± 0.0035	0.1674 ± 0.0993	0.1082 ± 0.0235	0.2813 ± 0.0068	0.2556 ± 0.0131
PABP_YEAST_Melamed_2013	0.5562 ± 0.0002	0.6297 ± 0.0129	0.641 ± 0.0043	0.5394 ± 0.0004	0.6248 ± 0.016	0.6037 ± 0.023	0.5917 ± 0.0001	0.6554 ± 0.0073	0.6326 ± 0.0132	0.5989 ± 0.0002	0.6372 ± 0.009
POLG_CXB3N_Mattenberger_2021	-0.0523 ± 0.0008	0.3154 ± 0.162	0.1167 ± 0.0264	0.2989 ± 0.0009	0.3839 ± 0.0499	0.3407 ± 0.0412	0.2682 ± 0.0007	0.3735 ± 0.0824	0.3401 ± 0.0379	0.512 ± 0.0005	0.5324 ± 0.0131
POLG_HCVJF_Qi_2014	0.5329 ± 0.0106	0.6039 ± 0.0296	0.5632 ± 0.0165	0.065 ± 0.0128	0.5318 ± 0.0541	0.3632 ± 0.0931	0.183 ± 0.0054	0.6074 ± 0.0547	0.3944 ± 0.0999	0.6493 ± 0.008	0.64 ± 0.0127
PTEN_HUMAN_Matreyek_2021	0.3593 ± 0.0007	0.4394 ± 0.028	0.3919 ± 0.0141	0.4061 ± 0.0009	0.4303 ± 0.0118	0.4204 ± 0.0091	0.3946 ± 0.0012	0.4443 ± 0.012	0.4121 ± 0.0129	0.4509 ± 0.0014	0.4358 ± 0.0161
PTEN_HUMAN_Mighell_2018	0.4719 ± 0.0009	0.4946 ± 0.0168	0.481 ± 0.0113	0.4849 ± 0.0006	0.4955 ± 0.0146	0.494 ± 0.0031	0.4698 ± 0.0011	0.5072 ± 0.0147	0.4869 ± 0.0103	0.4826 ± 0.0004	0.4968 ± 0.0141
Q2N0S5_9HIV1_Haddox_2018	0.5386 ± 0.0006	0.6389 ± 0.005	0.5764 ± 0.0048	-0.0799 ± 0.0005	0.6106 ± 0.0513	0.2203 ± 0.0361	0.4169 ± 0.0007	0.6347 ± 0.0678	0.4695 ± 0.0115	0.5793 ± 0.0006	0.5759 ± 0.0078
Q59976_STRSQ_Romero_2015	0.4116 ± 0.006	0.5749 ± 0.0277	0.4436 ± 0.011	0.5025 ± 0.0055	0.5671 ± 0.0216	0.5067 ± 0.0056	0.556 ± 0.0066	0.5894 ± 0.0125	0.5606 ± 0.0083	0.6038 ± 0.0061	0.608 ± 0.0055
R1AB_SARS2_Flynn_growth_2022	-0.1032 ± 0.0029	0.7496 ± 0.0226	0.3759 ± 0.0428	0.0183 ± 0.0029	0.7328 ± 0.0327	0.2992 ± 0.1575	0.2909 ± 0.0013	0.7196 ± 0.0375	0.4509 ± 0.0876	0.7204 ± 0.0017	0.7377 ± 0.0166
RASH_HUMAN_Bandaru_2017	0.2609 ± 0.0023	0.4361 ± 0.0469	0.3751 ± 0.0393	0.3456 ± 0.0034	0.4402 ± 0.0749	0.4063 ± 0.0257	0.2521 ± 0.0019	0.4576 ± 0.0283	0.3492 ± 0.0374	0.312 ± 0.0025	0.3902 ± 0.0398
REV_HV1H2_Fernandes_2016	0.2106 ± 0.0029	0.265 ± 0.0205	0.2399 ± 0.0218	0.2259 ± 0.0032	0.2955 ± 0.0363	0.2446 ± 0.0148	0.282 ± 0.0079	0.2524 ± 0.0555	0.2781 ± 0.0108	0.2608 ± 0.0021	0.254 ± 0.009
RL401_YEAST_Mavor_2016	0.3281 ± 0.0088	0.6089 ± 0.0381	0.5793 ± 0.0191	0.5855 ± 0.0028	0.6055 ± 0.0572	0.6464 ± 0.0095	0.4969 ± 0.0088	0.6451 ± 0.064	0.595 ± 0.0124	0.4573 ± 0.0072	0.538 ± 0.0727
RL401_YEAST_Roscoe_2013	0.401 ± 0.0231	0.8253 ± 0.0298	0.7324 ± 0.0285	0.7017 ± 0.0028	0.7801 ± 0.0423	0.7796 ± 0.0094	0.5818 ± 0.0048	0.8639 ± 0.0146	0.7408 ± 0.0502	0.5669 ± 0.0022	0.7409 ± 0.0329
RL401_YEAST_Roscoe_2014	0.3971 ± 0.0099	0.7255 ± 0.0281	0.6643 ± 0.0462	0.6614 ± 0.0062	0.7542 ± 0.0286	0.7243 ± 0.045	0.5029 ± 0.0106	0.7222 ± 0.0643	0.6528 ± 0.0809	0.5344 ± 0.008	0.663 ± 0.0486
SC6A4_HUMAN_Young_2021	0.4535 ± 0.0002	0.4839 ± 0.0343	0.4782 ± 0.0091	0.4525 ± 0.0003	0.4981 ± 0.0425	0.4581 ± 0.0043	0.5158 ± 0.0009	0.5337 ± 0.0244	0.5159 ± 0.002	0.5364 ± 0.0019	0.5297 ± 0.0125
SCN5A_HUMAN_Glazer_2019	0.2766 ± 0.0531	0.189 ± 0.069	0.2733 ± 0.071	0.2286 ± 0.1039	0.2224 ± 0.0551	0.2584 ± 0.0967	0.1792 ± 0.0475	0.2774 ± 0.0254	0.201 ± 0.0582	0.2436 ± 0.0704	0.202 ± 0.0895
SPG1_STRSG_Olson_2014	0.1776 ± 0.0001	0.7675 ± 0.0611	0.7181 ± 0.0361	0.387 ± 0.0001	0.7617 ± 0.0263	0.722 ± 0.0287	0.4174 ± 0.0	0.7765 ± 0.0452	0.7265 ± 0.0287	0.327 ± 0.0001	0.7211 ± 0.0452
SPIKE_SARS2_Starr_bind_2020	-0.1785 ± 0.0017	0.6539 ± 0.026	0.5434 ± 0.0783	-0.067 ± 0.0028	0.4953 ± 0.0503	0.5596 ± 0.0477	0.5851 ± 0.0018	0.6901 ± 0.0522	0.6907 ± 0.0178	0.323 ± 0.0045	0.5813 ± 0.0486
SPIKE_SARS2_Starr_expr_2020	-0.1825 ± 0.0031	0.5616 ± 0.0588	0.4425 ± 0.0532	-0.167 ± 0.0037	0.4281 ± 0.0549	0.4372 ± 0.0472	0.5986 ± 0.0018	0.6727 ± 0.0149	0.6667 ± 0.015	0.4367 ± 0.0017	0.5781 ± 0.0281
SRC_HUMAN_Ahler_CD_2019	0.2862 ± 0.0023	0.4406 ± 0.0483	0.4021 ± 0.0504	0.2589 ± 0.0017	0.3872 ± 0.0266	0.4141 ± 0.0266	0.2211 ± 0.0017	0.4374 ± 0.0565	0.3263 ± 0.0545	0.2886 ± 0.002	0.4013 ± 0.0479
SUMO1_HUMAN_Weile_2017	0.4279 ± 0.0024	0.3194 ± 0.0581	0.4312 ± 0.0198	0.4155 ± 0.0043	0.3009 ± 0.0699	0.425 ± 0.0111	0.4173 ± 0.0033	0.3288 ± 0.0719	0.432 ± 0.0256	0.268 ± 0.01	0.3504 ± 0.027
SYUA_HUMAN_Newberry_2020	0.3038 ± 0.0043	0.4982 ± 0.087	0.3971 ± 0.0291	0.1255 ± 0.003	0.5568 ± 0.049	0.235 ± 0.083	0.2768 ± 0.0032	0.6057 ± 0.0253	0.3076 ± 0.0266	0.3875 ± 0.0071	0.3987 ± 0.0167
TADBP_HUMAN_Bolognesi_2019	0.0405 ± 0.0056	0.6712 ± 0.0285	0.2664 ± 0.0638	-0.0295 ± 0.0112	0.6855 ± 0.0608	0.3365 ± 0.0685	-0.3212 ± 0.0086	0.72 ± 0.0318	0.4997 ± 0.0496	0.0257 ± 0.0017	0.2061 ± 0.0676
TAT_HV1BR_Fernandes_2016	0.3288 ± 0.0029	0.3498 ± 0.0343	0.2933 ± 0.0437	0.0202 ± 0.0136	0.2584 ± 0.0385	0.1835 ± 0.0758	-0.0083 ± 0.0106	0.2908 ± 0.022	0.1241 ± 0.0967	0.2684 ± 0.0044	0.2524 ± 0.0488
TPK1_HUMAN_Weile_2017	0.1952 ± 0.0028	0.1909 ± 0.0357	0.2032 ± 0.0188	0.2247 ± 0.0017	0.2165 ± 0.0269	0.235 ± 0.0129	0.1649 ± 0.0056	0.1689 ± 0.0269	0.1685 ± 0.0247	0.1803 ± 0.007	0.1986 ± 0.0298
TPMT_HUMAN_Matreyek_2018	0.3864 ± 0.0044	0.388 ± 0.0256	0.403 ± 0.0219	0.3853 ± 0.0026	0.4008 ± 0.0126	0.3931 ± 0.0169	0.423 ± 0.0026	0.415 ± 0.0167	0.4241 ± 0.022	0.4221 ± 0.0036	0.4305 ± 0.0222
TPOR_HUMAN_Bridgford_S505N_2020	0.3625 ± 0.0427	0.506 ± 0.1517	0.6063 ± 0.0862	0.199 ± 0.0287	0.5592 ± 0.0691	0.5824 ± 0.0747	0.2955 ± 0.0366	0.5417 ± 0.0854	0.6127 ± 0.0653	0.2494 ± 0.0181	0.509 ± 0.139
TRPC_SACS2_Chan_2017	0.5832 ± 0.0077	0.7293 ± 0.0479	0.6792 ± 0.0611	0.6828 ± 0.0066	0.7426 ± 0.026	0.7224 ± 0.0501	0.6327 ± 0.0075	0.736 ± 0.0488	0.6829 ± 0.017	0.6202 ± 0.0063	0.6877 ± 0.0238
TRPC_THEMA_Chan_2017	0.5122 ± 0.0136	0.5563 ± 0.0633	0.5825 ± 0.0583	0.4395 ± 0.008	0.5383 ± 0.0637	0.5995 ± 0.0603	0.466 ± 0.0072	0.5654 ± 0.0442	0.5758 ± 0.047	0.34 ± 0.006	0.5006 ± 0.0504
UBC9_HUMAN_Weile_2017	0.314 ± 0.0118	0.3126 ± 0.0577	0.3053 ± 0.0156	0.1815 ± 0.0051	0.237 ± 0.0649	0.3033 ± 0.0727	0.2044 ± 0.0034	0.2859 ± 0.0563	0.3348 ± 0.0699	0.2372 ± 0.0016	0.3666 ± 0.0847
UBE4B_MOUSE_Starita_2013	0.316 ± 0.0064	0.3043 ± 0.0462	0.3343 ± 0.07	0.2212 ± 0.0096	0.3041 ± 0.0636	0.2483 ± 0.036	0.2589 ± 0.0109	0.2807 ± 0.0318	0.2862 ± 0.0774	0.2354 ± 0.008	0.2811 ± 0.0783
VKOR1_HUMAN_Chiasson_abundance_2020	0.4982 ± 0.0018	0.5705 ± 0.0417	0.5243 ± 0.0278	0.5169 ± 0.0028	0.5834 ± 0.0491	0.551 ± 0.0168	0.4264 ± 0.002	0.6289 ± 0.0242	0.46 ± 0.0127	0.4988 ± 0.0029	0.5331 ± 0.0188
VKOR1_HUMAN_Chiasson_activity_2020	0.334 ± 0.0181	0.3383 ± 0.0396	0.3575 ± 0.0178	0.3806 ± 0.0228	0.3638 ± 0.0379	0.3773 ± 0.0223	0.3422 ± 0.0208	0.3617 ± 0.048	0.3166 ± 0.0295	0.3817 ± 0.0304	0.3554 ± 0.0463
YAP1_HUMAN_Araya_2012	0.1133 ± 0.0015	0.4134 ± 0.0143	0.4121 ± 0.0197	0.202 ± 0.0048	0.3878 ± 0.0589	0.4225 ± 0.1071	0.2381 ± 0.0009	0.4434 ± 0.0372	0.4096 ± 0.0523	0.1423 ± 0.001	0.3661 ± 0.0701
average	0.3392 ± 0.001	0.5005 ± 0.0044	0.4472 ± 0.0077	0.3412 ± 0.0012	0.4944 ± 0.0054	0.4381 ± 0.0133	0.3868 ± 0.0012	0.5196 ± 0.0031	0.4647 ± 0.0078	0.4321 ± 0.0014	0.4932 ± 0.0007
