# Supplementary material for: Enhancing efficiency of protein language models with minimal wet-lab data through few-shot learning
Source: Nat Commun. 2024 Jul 2;15:5566. doi: 10.1038/s41467-024-49798-6 (PMC11219809; doi:10.1038/s41467-024-49798-6)
Supplement: Supplementary file 7 — Source Data [file 41467_2024_49798_MOESM7_ESM.xlsx]

## Sheet: Figure2
Figure2a
Train Size	Zero-Shot	Zero-Shot(Std)	MSE	MSE(Std)	MSE + LoRA	MSE + LoRA(Std)	LTR + LoRA	LTR + LoRA(Std)	LTR + LoRA + MTL (no MSA)	LTR + LoRA + MTL (no MSA)(Std)	LTR + LoRA + MTL (FSFP)	LTR + LoRA + MTL (FSFP)(Std)	Ridge Regression	Ridge Regression(Std)
20	0.390019	0.000351994	0.209983	0.0150521	0.362957	0.00272409	0.434166	0.00501268	0.44881	0.00335892	0.48218	0.00268753	0.37809	0.00765501
40	0.390103	0.000628156	0.234162	0.00566098	0.369355	0.00882303	0.45435	0.00600415	0.473977	0.00418999	0.502738	0.00553468	0.410119	0.0124166
60	0.390032	0.00113765	0.258057	0.00849168	0.370522	0.00738014	0.472338	0.00245984	0.49072	0.00616253	0.516991	0.00337	0.430681	0.0106105
80	0.390414	0.000734528	0.274556	0.00902987	0.389617	0.00771382	0.490338	0.00341814	0.508279	0.00427693	0.531799	0.00440021	0.4443	0.0119192
100	0.390676	0.00125985	0.304881	0.00324725	0.404604	0.00368859	0.504517	0.00190828	0.523934	0.00258335	0.546958	0.00231044	0.459759	0.00977609
Figure2b
MSE	-0.231371	0.0533117	0.00870421	-0.296547	-0.373096	-0.0652457	-0.32473	-0.147612	-0.386387	-0.24624	-0.316885	-0.222539	-0.226195	-0.241695	-0.248323	-0.267313	-0.259611	-0.294906	-0.101358	0.1095	-0.261661	-0.210784	-0.169084	-0.248809	-0.0722836	-0.177306	-0.222176	0.181257	-0.0542047	-0.132386	-0.157108	-0.39589	-0.0281466	-0.175872	-0.375267	-0.281225	-0.158219	-0.247257	-0.0194699	-0.206575	-0.130563	-0.342827	-0.0860884	0.0309475	-0.256942	-0.0595935	-0.0404915	-0.268238	-0.30961
MSE + LoRA	-0.0628896	0.0277303	-0.0331582	-0.0139482	-0.0476217	-0.0628957	-0.00216229	-0.0136018	-0.105178	-0.104274	-0.00862756	-0.0448599	-0.0582668	-0.00911929	-0.035207	-0.00836591	-0.0489416	-0.0580326	-0.0655604	-0.0335373	-0.0257986	-0.0102323	0.000221475	-0.012276	0.0291598	-0.00598454	-0.0395112	0.0658463	-0.0106373	-0.00579453	-0.223923	-0.010776	-0.00633701	-0.0567145	-0.0761034	-0.108671	-0.0511999	-0.00716443	-0.00170417	0.00892088	-0.0927991	-0.0388062	-0.00830693	0.0124115	-0.00513717	-0.0224754	-0.0938426	-0.015114	-0.00988581
LTR + LoRA	0.019886	0.128799	0.00630091	0.030301	-0.0119513	0.0241418	0.0108746	0.0298845	-0.0378839	-0.00917502	0.00251452	0.0201805	-0.0205444	0.0310408	-0.00168473	0.0135379	-0.00211176	0.0200556	-0.0106627	0.296541	0.127513	0.0220435	0.0175935	0.0357699	0.0631959	0.0765875	0.0252876	0.26973	0.0907971	0.0383716	-0.0305237	0.00248863	-0.029338	0.064731	0.0337739	-0.0965359	0.016318	0.0451966	0.104985	0.0768832	0.0644105	0.0186634	-0.00095251	0.0418559	0.0373433	0.0585828	0.348392	0.0303335	0.0162134
LTR + LoRA + MTL (no MSA)	0.0419232	0.49333	-0.0015618	0.0252414	-0.0466176	0.0105219	0.01334	0.0184099	-0.0432477	-0.0245554	0.00315918	0.0163912	-0.0153319	0.0325857	-0.00244197	0.0235699	-0.0121002	0.0223901	-0.03735	0.297337	0.0783723	0.02262	-0.00139526	0.00566865	0.0626628	0.0964328	0.0422185	0.357662	0.244919	0.0115994	-0.0188023	0.00129565	-0.0332943	0.0617361	0.0521574	-0.100808	0.0381396	0.0381338	0.390053	0.090604	0.0726315	0.0235627	-0.00190183	0.0728216	0.0280114	0.333417	0.392646	0.0363273	0.0198664
LTR + LoRA + MTL (FSFP)	0.152659	0.550064	-0.0141321	0.105355	0.00675395	0.178718	0.016942	0.0335957	-0.0208825	0.0313788	0.0366216	0.0275414	-0.0452181	0.0401716	-0.0112755	0.0317238	-0.0502855	0.0385588	-0.0263532	0.306584	0.100757	0.0292937	0.00149595	-0.00239155	0.145453	0.161019	0.0307844	0.368048	0.233516	0.131836	-0.0344122	-0.00680947	-0.0321954	0.1313	0.0359726	-0.061466	0.118295	0.155327	0.350273	0.0527676	0.0625606	0.0744406	0.0585653	0.0861843	0.125836	0.310496	0.490903	0.0972719	0.0263475
Ridge Regression	-0.0761938	-0.00129309	-0.00636511	0.0135991	0.000338649	-0.0837278	0.0096864	0.0333492	-0.17572	0.00105649	0.00988678	0.0022326	0.0271473	0.00733438	0.0036196	0.00447438	0.00480887	0.0101836	-0.00377057	0.180895	0.117186	0.0198404	0.00577431	0.00768757	0.0488657	0.0438665	0.0357566	0.30688	0.00605108	0.0440684	-0.0400157	0.000998637	-2.91664e-05	-0.372636	0.0506288	-0.273097	0.0120459	0.0204865	0.029071	0.00716277	0.0270585	0.0173519	-0.0479044	0.00760744	0.0139478	0.000764235	0.215747	0.0290833	0.0135414
[truncated: 38 more columns]

## Sheet: Figure3
Figure3a
Train Size	ESM-1v (Zero-Shot)	ESM-1v (Zero-Shot)(Std)	ESM-1v (FSFP)	ESM-1v (FSFP)(Std)	ESM-1v (Ridge Regression)	ESM-1v (Ridge Regression)(Std)	ESM2 (Zero-Shot)	ESM2 (Zero-Shot)(Std)	ESM2 (FSFP)	ESM2 (FSFP)(Std)	ESM2 (Ridge Regression)	ESM2 (Ridge Regression)(Std)	SaProt (Zero-Shot)	SaProt (Zero-Shot)(Std)	SaProt (FSFP)	SaProt (FSFP)(Std)	SaProt (Ridge Regression)	SaProt (Ridge Regression)(Std)	GEMME (Zero-Shot)	GEMME (Zero-Shot)(Std)	GEMME (Ridge Regression)	GEMME (Ridge Regression)(Std)
20	0.370266	0.00267157	0.47523	0.00891561	0.380493	0.0131555	0.382898	0.00345063	0.482523	0.00387905	0.383595	0.0054198	0.411978	0.00280022	0.492421	0.00608258	0.414841	0.0108719	0.459057	0.00428379	0.44905	0.0152067
40	0.36813	0.000945693	0.497189	0.00741156	0.41239	0.00587609	0.383728	0.000619831	0.504444	0.00562931	0.41099	0.00849998	0.409349	0.00133204	0.522991	0.00330924	0.441144	0.00702647	0.461746	0.000720458	0.471023	0.00736135
60	0.368247	0.00108536	0.517481	0.00697031	0.429168	0.00627956	0.383731	0.00125662	0.518996	0.00291785	0.432846	0.00516984	0.409966	0.0015308	0.540996	0.00386728	0.456831	0.00658047	0.46161	0.000700018	0.490517	0.00350143
80	0.368439	0.000399791	0.538736	0.00477563	0.44389	0.00425278	0.384275	0.000740852	0.536099	0.00436846	0.446936	0.00510719	0.409943	0.00105105	0.560852	0.00291563	0.470488	0.00494528	0.461823	0.000481059	0.498343	0.00306192
100	0.368859	0.0012627	0.550232	0.00283068	0.462443	0.003993	0.384278	0.0012983	0.55065	0.00305777	0.462426	0.00519137	0.409882	0.000607914	0.571724	0.00420773	0.48188	0.00442342	0.462157	0.00129386	0.511433	0.00368694
Figure3b
	Train_size	Zero-Shot	Ridge Regression	FSFP
	20	8	26	38
	40	1	21	52
	60	1	18	55
	80	3	12	62
	100	1	14	63
Figure3c
Train Size	ESM-1v (Zero-Shot)	ESM-1v (Zero-Shot)(Std)	ESM-1v (FSFP)	ESM-1v (FSFP)(Std)	ESM-1v (Ridge Regression)	ESM-1v (Ridge Regression)(Std)	ESM2 (Zero-Shot)	ESM2 (Zero-Shot)(Std)	ESM2 (FSFP)	ESM2 (FSFP)(Std)	ESM2 (Ridge Regression)	ESM2 (Ridge Regression)(Std)	SaProt (Zero-Shot)	SaProt (Zero-Shot)(Std)	SaProt (FSFP)	SaProt (FSFP)(Std)	SaProt (Ridge Regression)	SaProt (Ridge Regression)(Std)	GEMME (Zero-Shot)	GEMME (Zero-Shot)(Std)	GEMME (Ridge Regression)	GEMME (Ridge Regression)(Std)
20	0.355828	3.51083e-17	0.480524	0.0283434	0.33478	0.0236912	0.440187	4.96507e-17	0.501081	0.0140829	0.366359	0.0508759	0.422159	7.02167e-17	0.521334	0.0111132	0.41829	0.0417723	0.470519	5.55112e-17	0.424434	0.0591823
40	0.355828	3.51083e-17	0.502379	0.0182661	0.390839	0.0275335	0.440187	4.96507e-17	0.517862	0.0185575	0.430268	0.0491302	0.422159	7.02167e-17	0.547754	0.0214207	0.44797	0.050317	0.470519	5.55112e-17	0.483122	0.0400882
60	0.355828	3.51083e-17	0.537694	0.0109366	0.418285	0.0363208	0.440187	4.96507e-17	0.540924	0.00898258	0.454694	0.0589714	0.422159	7.02167e-17	0.566508	0.0134675	0.455152	0.0435994	0.470519	5.55112e-17	0.506384	0.0421825
80	0.355828	3.51083e-17	0.555815	0.0150695	0.457597	0.0179079	0.440187	4.96507e-17	0.548397	0.0208067	0.466538	0.0683841	0.422159	7.02167e-17	0.588829	0.0186182	0.497111	0.0405113	0.470519	5.55112e-17	0.544907	0.0171299
100	0.355828	3.51083e-17	0.571281	0.00756646	0.48401	0.00656947	0.440187	4.96507e-17	0.572059	0.00651747	0.489443	0.0516702	0.422159	7.02167e-17	0.597696	0.015042	0.518141	0.0299945	0.470519	5.55112e-17	0.560573	0.0137906
Figure3d
	Train_size	Zero-Shot	Ridge Regression	FSFP
	20	1	2	5
	40	0	3	7
	60	0	3	7
	80	0	2	8
	100	0	3	6

## Sheet: Figure4
Figure4a
Train Size	ESM-1v (Zero-Shot)	ESM-1v (Zero-Shot)(Std)	ESM-1v (FSFP)	ESM-1v (FSFP)(Std)	ESM-1v (Ridge Regression)	ESM-1v (Ridge Regression)(Std)	ESM2 (Zero-Shot)	ESM2 (Zero-Shot)(Std)	ESM2 (FSFP)	ESM2 (FSFP)(Std)	ESM2 (Ridge Regression)	ESM2 (Ridge Regression)(Std)	SaProt (Zero-Shot)	SaProt (Zero-Shot)(Std)	SaProt (FSFP)	SaProt (FSFP)(Std)	SaProt (Ridge Regression)	SaProt (Ridge Regression)(Std)	GEMME (Zero-Shot)	GEMME (Zero-Shot)(Std)	GEMME (Ridge Regression)	GEMME (Ridge Regression)(Std)
20	0.368014	0.00849665	0.464484	0.00512299	0.351262	0.0195074	0.385883	0.007638	0.470213	0.00792897	0.363386	0.0157838	0.413492	0.00451082	0.482553	0.00950379	0.396128	0.0114594	0.462494	0.00521697	0.438309	0.0198094
40	0.373284	0.00432773	0.475597	0.00825531	0.375807	0.00791021	0.39207	0.00546554	0.486631	0.00654976	0.382689	0.0142064	0.418545	0.00706393	0.507891	0.00824006	0.413431	0.00743648	0.46662	0.00496732	0.452325	0.00800265
60	0.372184	0.00483894	0.488321	0.0100512	0.37854	0.00607811	0.390985	0.00599877	0.488439	0.00869448	0.389267	0.00821639	0.413492	0.00487998	0.516045	0.00776191	0.417229	0.00713073	0.464289	0.00661858	0.45805	0.0106467
80	0.371039	0.00894171	0.495388	0.0062506	0.377668	0.00937647	0.388063	0.0110402	0.494092	0.00525639	0.383198	0.0152531	0.413933	0.00860318	0.525809	0.00448732	0.419933	0.00827392	0.456902	0.00826047	0.450422	0.00872721
100	0.372232	0.0100928	0.495253	0.00876013	0.378204	0.00971691	0.385466	0.0141536	0.49663	0.0129538	0.384515	0.0146579	0.411535	0.0117891	0.524843	0.0112872	0.416258	0.0115447	0.453689	0.0120697	0.448403	0.0117522
Figure4b
Train Size	Zero-Shot	Ridge Regression	FSFP
20	24	10	39
40	19	6	47
60	19	4	48
80	14	4	56
100	16	4	52
Figure4c
Train Size	ESM-1v (Zero-Shot)	ESM-1v (Zero-Shot)(Std)	ESM-1v (FSFP)	ESM-1v (FSFP)(Std)	ESM-1v (Ridge Regression)	ESM-1v (Ridge Regression)(Std)	ESM2 (Zero-Shot)	ESM2 (Zero-Shot)(Std)	ESM2 (FSFP)	ESM2 (FSFP)(Std)	ESM2 (Ridge Regression)	ESM2 (Ridge Regression)(Std)	SaProt (Zero-Shot)	SaProt (Zero-Shot)(Std)	SaProt (FSFP)	SaProt (FSFP)(Std)	SaProt (Ridge Regression)	SaProt (Ridge Regression)(Std)	GEMME (Zero-Shot)	GEMME (Zero-Shot)(Std)	GEMME (Ridge Regression)	GEMME (Ridge Regression)(Std)
20	0.362706	0.00397733	0.493038	0.0311174	0.345213	0.0244582	0.447068	0.00640051	0.513532	0.0157514	0.374032	0.0451762	0.431504	0.0074326	0.537838	0.0126933	0.429206	0.0421508	0.478903	0.00817666	0.428703	0.0655865
40	0.337832	0.00345218	0.508745	0.0190691	0.368941	0.0356893	0.431592	0.00325119	0.521856	0.0139162	0.420718	0.0569166	0.411215	0.00347927	0.567704	0.011094	0.430715	0.0602064	0.469495	0.00552203	0.473679	0.0460106
60	0.33651	0.00277013	0.54091	0.0161813	0.404795	0.0394942	0.428718	0.0064405	0.541658	0.0205608	0.447869	0.0640903	0.40941	0.0058461	0.586345	0.0132269	0.433951	0.0458805	0.470416	0.00790262	0.500226	0.050367
80	0.324845	0.00809265	0.552327	0.00951558	0.442257	0.0159603	0.419545	0.00623576	0.552207	0.0176922	0.450237	0.0652944	0.401829	0.00287667	0.603543	0.0110384	0.479397	0.0351106	0.463595	0.0112176	0.536447	0.0054208
100	0.322944	0.0106926	0.566551	0.0156234	0.472402	0.0152333	0.415847	0.00843195	0.573316	0.00755455	0.479067	0.0453006	0.398578	0.00426935	0.617841	0.0144005	0.49013	0.0421381	0.459784	0.0114703	0.549327	0.00969257
Figure4d
Train Size	Zero-Shot	Ridge Regression	FSFP
20	2	2	5
40	1	2	7
60	1	0	8
80	1	0	8
100	1	0	8

## Sheet: Figure5b
Figure5b
ESM-1v	ESM-1v(FSFP)
51.742	54.3764
51.113	52.577
52.667	53.94
53.3735	52.5
53.0937	53.375
54.3764	53.8646
51.9654	52.5569
49.2969	53.8969
49.9	53.61
52.82	52.755
51.04	52.844
53.7515	52.229
50.512	53.04
51.0301	53.0937
52.577	52.4
48.5053	53.46
51.9654	52.9238
51.2692	52.2
53.46	51.7643
48.974	51.21

## Sheet: Supplementary Figure 1
Supplementary Figure 1a
model	mean	Std
ESM2-35M (Zero-shot)	0.25	0.001
ESM2-35M (FSFP)	0.433	0.012
ESM2-150M (Zero-shot)	0.333	0.001
ESM2-150M (FSFP)	0.475	0.006
ESM2-650M (Zero-shot)	0.39	0.001
ESM2-650M (FSFP)	0.503	0.006
ESM2-3B (Zero-shot)	0.384	0.001
ESM2-3B (FSFP)	0.514	0.005
Supplementary Figure 1b
Train Size	Zero-Shot	Zero-Shot_errorbar	MSE	MSE_errorbar	MSE + LoRA	MSE + LoRA_errorbar	LTR + LoRA	LTR + LoRA_errorbar	LTR + LoRA + MTL (no MSA)	LTR + LoRA + MTL (no MSA)_errorbar	LTR + LoRA + MTL (FSFP)	LTR + LoRA + MTL (FSFP)_errorbar	Ridge Regression	Ridge Regression_errorbar
20	0.341071	0.00052012	0.174654	0.0111219	0.317233	0.00249228	0.384171	0.00657927	0.400675	0.0100066	0.430983	0.00283466	0.342577	0.0156262
40	0.340764	0.0011664	0.201307	0.00583201	0.323654	0.0105664	0.404779	0.00670094	0.422283	0.00584815	0.452599	0.00695039	0.378419	0.0156739
60	0.340962	0.00136814	0.237588	0.00874735	0.328172	0.00803114	0.419958	0.00661186	0.439601	0.010485	0.469231	0.00336403	0.40203	0.0142331
80	0.340975	0.00149603	0.256565	0.0101848	0.343323	0.00720752	0.439428	0.0049277	0.458509	0.00399797	0.481513	0.00542924	0.42047	0.0155103
100	0.341208	0.00117652	0.287623	0.00559958	0.359652	0.00646677	0.449934	0.00256628	0.477518	0.00217576	0.494356	0.00543865	0.438086	0.0132528
Supplementary Figure 1c
Train Size	Zero-Shot	Zero-Shot_errorbar	MSE	MSE_errorbar	MSE + LoRA	MSE + LoRA_errorbar	LTR + LoRA	LTR + LoRA_errorbar	LTR + LoRA + MTL (no MSA)	LTR + LoRA + MTL (no MSA)_errorbar	LTR + LoRA + MTL (FSFP)	LTR + LoRA + MTL (FSFP)_errorbar	Ridge Regression	Ridge Regression_errorbar
20	0.392477	0.000288023	0.217226	0.0147162	0.366936	0.00244631	0.433179	0.00584672	0.44705	0.00356222	0.477307	0.0015148	0.380751	0.0119959
40	0.39235	0.000640649	0.244325	0.00462996	0.374487	0.00802585	0.452372	0.00521459	0.471266	0.00373065	0.496661	0.00319248	0.416822	0.0127641
60	0.392305	0.000885739	0.268176	0.00911151	0.374024	0.00595156	0.468931	0.00435192	0.486212	0.00696749	0.508863	0.0052342	0.437758	0.0116133
80	0.392624	0.000617306	0.287076	0.0072396	0.394366	0.0073047	0.486712	0.00377185	0.502965	0.00524156	0.52272	0.00312007	0.451573	0.0104766
100	0.392828	0.00112418	0.320375	0.0027615	0.40807	0.00402213	0.499844	0.00185907	0.518163	0.00184398	0.536362	0.00298991	0.467381	0.00956967
Supplementary Figure 1d
Train Size	Zero-Shot	Zero-Shot_errorbar	MSE	MSE_errorbar	MSE + LoRA	MSE + LoRA_errorbar	LTR + LoRA	LTR + LoRA_errorbar	LTR + LoRA + MTL (no MSA)	LTR + LoRA + MTL (no MSA)_errorbar	LTR + LoRA + MTL (FSFP)	LTR + LoRA + MTL (FSFP)_errorbar	Ridge Regression	Ridge Regression_errorbar
20	9.35599	0.0103699	4.03587	0.0799265	8.01559	0.139181	9.10132	0.0413529	8.00905	0.0623206	8.00727	0.208991	4.17106	0.267949
40	9.36793	0.0140381	3.52909	0.106447	7.64472	0.145957	9.03676	0.0733635	7.8608	0.102111	7.78187	0.145422	4.0504	0.183465
60	9.38569	0.0117606	2.88712	0.137248	7.02499	0.173945	8.78901	0.0676288	7.8547	0.104232	7.71549	0.0780095	3.92416	0.060007
80	9.38278	0.008912	2.73414	0.129311	6.99644	0.230082	8.65926	0.0795142	7.6697	0.0848508	7.68029	0.203472	3.9412	0.0501182
100	9.38583	0.00342857	2.58351	0.099253	6.99653	0.193813	8.55249	0.0551695	7.62838	0.0618006	7.50827	0.240326	3.91621	0.0487481

## Sheet: Supplementary Figure 2
Supplementary Figure 2a								Supplementary Figure 2b								Supplementary Figure 2c
Number of iterations	MSE	MSE + LoRA	LTR + LoRA	LTR + LoRA + MTL (no MSA)	LTR + LoRA + MTL (FSFP)			Number of iterations	MSE	MSE + LoRA	LTR + LoRA	LTR + LoRA + MTL (no MSA)	LTR + LoRA + MTL (FSFP)			Number of iterations	MSE	MSE + LoRA	LTR + LoRA	LTR + LoRA + MTL (no MSA)	LTR + LoRA + MTL (FSFP)
0	-0.0179092	0.114957	0.102162	0.159566	0.628334			0	-0.0639542	0.0346418	0.0368589	0.349544	0.297806			0	0.0565804	0.163423	0.171422	0.530271	0.649185
1	-0.00930371	0.111411						1	0.0386806	0.0332358						1	-0.206393	0.154054
2	-0.0201956	0.106788						2	0.0586027	0.0317579						2	-0.0889638	0.139711
3	-0.0574533	0.100356						3	-0.0379849	0.0301268						3	-0.0279375	0.125998
4	-0.0323416	0.0910644						4	-0.0093069	0.0284711						4	0.114453	0.118556
5	-0.0143846	0.0789075	0.0982956	0.199132	0.624403			5	0.00167489	0.0267522	0.0444841	0.3369	0.270377			5	0.155038	0.111205	0.270828	0.52797	0.712864
6	0.0492594	0.0664029						6	-0.0141958	0.0250951						6	0.148811	0.0991531
7	0.0858839	0.0547726						7	-0.00647301	0.0234365						7	0.136498	0.0859207
8	0.0745047	0.0449844						8	-0.000116298	0.0218309						8	0.199998	0.0752024
9	0.0810155	0.0377135						9	0.00041088	0.0202946						9	0.179472	0.071246
10	0.0911826	0.0325972	0.125046	0.249461	0.604799			10	-0.00886258	0.01877	0.0624951	0.323193	0.254932			10	0.175933	0.0674504	0.340019	0.570646	0.727976
11	0.110354	0.0284482						11	-0.0219652	0.0173566						11	0.1472	0.0715668
12	0.128885	0.0244956						12	-0.0321252	0.0158582						12	0.14653	0.0781603
13	0.191705	0.0206034						13	-0.0354375	0.0143543						13	0.149233	0.0669207
14	0.174567	0.0164264						14	-0.0329491	0.0129377						14	0.142536	0.0474595
15	0.162378	0.0119757	0.136178	0.288994	0.569011			15	-0.0261787	0.0115618	0.0762683	0.304852	0.22774			15	0.138617	0.0277251	0.424462	0.602479	0.722902
16	0.175495	0.00776191						16	-0.0178463	0.0103142						16	0.134413	0.00626055
17	0.187431	0.00409194						17	-0.010692	0.00926162						17	0.130763	-0.0113734
18	0.188442	0.00101636						18	-0.0059936	0.00834233						18	0.122799	-0.0330503
19	0.183237	0.000140318						19	-0.00415587	0.00761997						19	0.122294	-0.0603992
20	0.179751	0.00309009	0.157509	0.313585	0.553087			20	-0.00431601	0.00737795	0.0851327	0.290647	0.221496			20	0.123898	-0.0851926	0.488234	0.614835	0.72392
21	0.182115	0.00536416						21	-0.00567732	0.00805126						21	0.124666	-0.0922536
22	0.188468	0.00532461						22	-0.00754209	0.01052						22	0.127184	-0.0746469
23	0.193483	0.00542605						23	-0.00935652	0.0121683						23	0.126128	-0.0433124
24	0.193892	0.00949958						24	-0.0107426	0.0131358						24	0.122274	-0.018498
25	0.189895	0.0168121	0.204281	0.331176	0.54161			25	-0.0114346	0.0146062	0.0952448	0.266546	0.216116			25	0.115302	-0.0164834	0.53047	0.606725	0.716026
26	0.184373	0.02905						26	-0.0114654	0.0180471						26	0.110093	-0.0250041
27	0.180814	0.0410613						27	-0.0114412	0.0231993						27	0.110551	-0.0296208
28	0.180585	0.0488889						28	-0.0118278	0.028747						28	0.112551	-0.0379997
29	0.182548	0.0573698						29	-0.0126564	0.0339886						29	0.115112	-0.04718
30	0.184866	0.0650505	0.227175	0.337342	0.524756			30	-0.0135204	0.0377606	0.106195	0.265903	0.21295			30	0.118755	-0.0551983	0.571506	0.588769	0.714164
31	0.186329	0.0676941						31	-0.0139523	0.0411506						31	0.12015	-0.0620517
32	0.186947	0.070726						32	-0.0137234	0.0444992						32	0.118865	-0.0732172
33	0.187658	0.0753592						33	-0.0128007	0.0468599						33	0.116596	-0.087096
34	0.188886	0.0793548						34	-0.0113241	0.0475943						34	0.116237	-0.0967634
35	0.190522	0.0825941	0.24556	0.339102	0.529895			35	-0.00982767	0.0473691	0.115019	0.250829	0.225447			35	0.115938	-0.101335	0.56548	0.574436	0.692621
36	0.191555	0.0850195						36	-0.00863727	0.0472334						36	0.117582	-0.10246
37	0.191586	0.087439						37	-0.00799606	0.0477788						37	0.12014	-0.105854
38	0.190641	0.0903461						38	-0.00791429	0.0492977						38	0.122559	-0.111204
39	0.18932	0.0950271						39	-0.00817237	0.0513163						39	0.121768	-0.114346
40	0.188535	0.0984574	0.266601	0.338464	0.527224			40	-0.00863353	0.0534888	0.120224	0.248122	0.231021			40	0.120809	-0.115228	0.580937	0.560196	0.676308
41	0.188591	0.0989138						41	-0.00927484	0.0557056						41	0.11979	-0.112224
42	0.188991	0.0989986						42	-0.00983858	0.0578103						42	0.1194	-0.109589
43	0.189066	0.100443						43	-0.0102648	0.0596446						43	0.120331	-0.109642
44	0.18844	0.0964931						44	-0.0103891	0.0611754						44	0.119375	-0.106663
45	0.187374	0.0974454	0.275474	0.339051	0.518009			45	-0.010217	0.0623655	0.129059	0.231655	0.220656			45	0.118927	-0.0952743	0.602394	0.577813	0.647372
46	0.186454	0.0976249						46	-0.00979239	0.063152						46	0.119229	-0.079685
47	0.18648	0.0940801						47	-0.00919249	0.0637017						47	0.120337	-0.0701476
48	0.187478	0.0897216						48	-0.00870648	0.063953						48	0.121451	-0.0603488
49	0.188922	0.090968						49	-0.00837516	0.0639526						49	0.122089	-0.047071
50	0.189976	0.0916983	0.280709	0.320892	0.511098			50	-0.00818351	0.0637446	0.137269	0.239529	0.239757			50	0.122302	-0.036716	0.616465	0.571653	0.63865
51	0.190166	0.0905488						51	-0.0081434	0.0633393						51	0.12266	-0.0377251
52	0.189452	0.0925066						52	-0.00814956	0.0632072						52	0.122274	-0.0337575
53	0.188445	0.0920561						53	-0.00820811	0.0633428						53	0.121599	-0.0347316
54	0.18786	0.0865059						54	-0.00833783	0.0637061						54	0.120922	-0.0345932
55	0.187821	0.0811845	0.267979	0.310964	0.497744			55	-0.00856422	0.0641663	0.142056	0.25193	0.234687			55	0.120876	-0.0381478	0.605698	0.562582	0.620136
56	0.188085	0.0810208						56	-0.00889799	0.0646984						56	0.120401	-0.0359076
57	0.188414	0.079812						57	-0.0091741	0.0652806						57	0.12139	-0.0357007
58	0.188493	0.0763783						58	-0.00932862	0.065888						58	0.121819	-0.0333892
59	0.188455	0.0720262						59	-0.00934355	0.0664711						59	0.12238	-0.0306117
60	0.188423	0.0715856	0.26623	0.305619	0.502766			60	-0.00924789	0.067047	0.140945	0.235963	0.226694			60	0.12256	-0.0288235	0.621611	0.567766	0.643659
61	0.188512	0.073228						61	-0.00909609	0.0675238						61	0.12249	-0.0288641
62	0.188613	0.0731999						62	-0.00888806	0.0678784						62	0.122045	-0.028319
63	0.188643	0.0690691						63	-0.00867274	0.0681445						63	0.121564	-0.0330566
64	0.188517	0.0662644						64	-0.00846082	0.0683756						64	0.121888	-0.0334969
65	0.188276	0.0684016	0.267428	0.29627	0.503518			65	-0.00830239	0.0685749	0.141477	0.248044	0.219081			65	0.12153	-0.0331992	0.616182	0.574636	0.641109
66	0.188143	0.0686391						66	-0.00821874	0.0688391						66	0.12179	-0.0295628
67	0.18819	0.0679231						67	-0.00823579	0.0691352						67	0.122261	-0.0262451
68	0.188376	0.067121						68	-0.00830823	0.0694812						68	0.12181	-0.0241558
69	0.188542	0.0665062						69	-0.00835975	0.0698545						69	0.121013	-0.0219771
70	0.188553	0.0673604	0.261554	0.305457	0.492677			70	-0.00836401	0.0702392	0.142178	0.244949	0.228541			70	0.120975	-0.0196411	0.612053	0.541232	0.64692
71	0.188536	0.0694574						71	-0.00831629	0.0706057						71	0.121275	-0.0186894
72	0.188533	0.0687025						72	-0.00826874	0.0709671						72	0.122283	-0.0161382
73	0.188632	0.0661471						73	-0.0082903	0.0712842						73	0.12254	-0.015016
74	0.188723	0.0658917						74	-0.00835078	0.0715441						74	0.122444	-0.0145003
75	0.188715	0.0685632	0.269529	0.301614	0.497878			75	-0.00843104	0.0717356	0.140803	0.25245	0.225138			75	0.122605	-0.0159014	0.614986	0.570427	0.657444
76	0.188527	0.0692664						76	-0.00851565	0.0719055						76	0.122539	-0.0173848
77	0.188325	0.0669562						77	-0.00856522	0.0720296						77	0.121594	-0.0198745
78	0.188234	0.0657588						78	-0.00856762	0.0721088						78	0.121662	-0.0205817
79	0.188351	0.0681445						79	-0.00859256	0.0721442						79	0.121388	-0.0215341
80	0.188564	0.0678383	0.263845	0.295022	0.505856			80	-0.00859113	0.0721241	0.142782	0.239299	0.227002			80	0.121479	-0.0235947	0.611166	0.5594	0.614104
81	0.188701	0.0666711						81	-0.00856198	0.0720447						81	0.121602	-0.0243459
82	0.188646	0.0643505						82	-0.00849971	0.0719086						82	0.122045	-0.0248658
83	0.188479	0.0650966						83	-0.00840875	0.0717467						83	0.12194	-0.0247861
84	0.188303	0.066354						84	-0.00833947	0.0715564						84	0.121725	-0.0250649
85	0.188215	0.0651417	0.266625	0.297999	0.498701			85	-0.00828298	0.0713876	0.141149	0.246491	0.229381			85	0.122082	-0.0252571	0.601232	0.552107	0.603383
86	0.188236	0.0622625						86	-0.00826312	0.0712499						86	0.121923	-0.0252522
87	0.188239	0.0634063						87	-0.00826911	0.071114						87	0.121755	-0.0234298
88	0.188205	0.0662056						88	-0.0083041	0.0709968						88	0.121899	-0.0221392
89	0.188216	0.0649997						89	-0.00835367	0.0709025						89	0.121686	-0.0215536
90	0.188341	0.0622745	0.258765	0.297901	0.493279			90	-0.00838473	0.0708515	0.142109	0.249364	0.238614			90	0.121759	-0.022114	0.59432	0.52783	0.607983
91	0.18856	0.0613075						91	-0.00838347	0.0708225						91	0.121865	-0.0216284
92	0.188724	0.064494						92	-0.00835771	0.0708305						92	0.121749	-0.0217954
93	0.188774	0.0655455						93	-0.00830609	0.0708361						93	0.121738	-0.0222112
94	0.188614	0.0642673						94	-0.00828273	0.0708378						94	0.121602	-0.0220721
95	0.188387	0.0624974	0.260077	0.298805	0.469027			95	-0.00830626	0.0708026	0.143277	0.254069	0.239013			95	0.121951	-0.0216403	0.579558	0.523435	0.615517
96	0.188245	0.0636983						96	-0.00837722	0.0707754						96	0.121705	-0.0224264
97	0.188263	0.0651463						97	-0.00845754	0.0707625						97	0.121484	-0.0225899
98	0.18838	0.0643422						98	-0.00849475	0.0707764						98	0.121703	-0.0227052
99	0.188484	0.0638426						99	-0.00848281	0.070776						99	0.121727	-0.0227848
100	0.188515	0.0644288	0.261237	0.299877	0.474833			100	-0.008438	0.0707639	0.137111	0.240908	0.233799			100	0.121649	-0.0232691	0.589322	0.522394	0.626967
101	0.18846	0.0655096						101	-0.00837697	0.0707284						101	0.121522	-0.0233886
102	0.188424	0.0657438						102	-0.0083327	0.0706885						102	0.121625	-0.0239245
103	0.188428	0.0640893						103	-0.00831241	0.0706762						103	0.121725	-0.023413
104	0.188464	0.0625636						104	-0.00831203	0.0706911						104	0.121678	-0.0227101
105	0.188475	0.0649023	0.256438	0.295647	0.48194			105	-0.00832866	0.0706937	0.136787	0.242875	0.228759			105	0.12189	-0.0232404	0.572459	0.510433	0.617744
106	0.18844	0.0668311						106	-0.0083482	0.0706795						106	0.121859	-0.0233711
107	0.188416	0.0656894						107	-0.0083559	0.070686						107	0.121808	-0.0236674
108	0.188418	0.063503						108	-0.00835875	0.0706833						108	0.121869	-0.0237743
109	0.188439	0.063538						109	-0.00835462	0.0706701						109	0.121792	-0.0233655
110	0.188448	0.0654968	0.260092	0.28821	0.491341			110	-0.00836945	0.0706759	0.136991	0.250063	0.239546			110	0.121745	-0.0229225	0.563467	0.516395	0.598835
111	0.188418	0.0666913						111	-0.00837399	0.0706648						111	0.121829	-0.0232335
112	0.188406	0.0667136						112	-0.00838608	0.0706336						112	0.121869	-0.0226723
113	0.188396	0.0658373						113	-0.00838918	0.070587						113	0.121799	-0.0229113
114	0.188399	0.0639414						114	-0.00837029	0.0705172						114	0.121767	-0.0234843
115	0.188409	0.0642299	0.25809	0.285434	0.488341			115	-0.00834762	0.0704573	0.136791	0.241989	0.244274			115	0.121752	-0.0235374	0.554134	0.523295	0.586234
116	0.188405	0.0660844						116	-0.00833786	0.070414						116	0.121736	-0.0238554
117	0.188401	0.0675402						117	-0.00833402	0.0703804						117	0.121733	-0.023014
118	0.188421	0.0667896						118	-0.00834703	0.0703562						118	0.121754	-0.0228037
119	0.188434	0.0642951						119	-0.00835407	0.0702994						119	0.121906	-0.0240293
120	0.188451	0.0620604	0.25479	0.290682	0.480658			120	-0.00836393	0.070233	0.139438	0.243214	0.246234			120	0.121956	-0.0246848	0.530189	0.516526	0.572972
121	0.188454	0.0639117						121	-0.00837513	0.0701769						121	0.122055	-0.0244884
122	0.188442	0.0665284						122	-0.00837991	0.0701439						122	0.122055	-0.024631
123	0.188424	0.0677515						123	-0.00838083	0.0701266						123	0.121956	-0.0238498
124	0.18844	0.0665385						124	-0.00838379	0.0701319						124	0.121879	-0.0248092
125	0.188448	0.0642982						125	-0.00837509	0.0701354						125	0.121885	-0.0249797

## Sheet: Supplementary Figure 3
Supplementary Figure 3a
Train Size	ESM-1v (Zero-Shot)	ESM-1v (Zero-Shot)(Std)	ESM-1v (FSFP)	ESM-1v (FSFP)(Std)	ESM-1v (Ridge Regression)	ESM-1v (Ridge Regression)(Std)	ESM2 (Zero-Shot)	ESM2 (Zero-Shot)(Std)	ESM2 (FSFP)	ESM2 (FSFP)(Std)	ESM2 (Ridge Regression)	ESM2 (Ridge Regression)(Std)	SaProt (Zero-Shot)	SaProt (Zero-Shot)(Std)	SaProt (FSFP)	SaProt (FSFP)(Std)	SaProt (Ridge Regression)	SaProt (Ridge Regression)(Std)	GEMME (Zero-Shot)	GEMME (Zero-Shot)(Std)	GEMME (Ridge Regression)	GEMME (Ridge Regression)(Std)
20	0.330518	0.00433485	0.429756	0.00835414	0.366929	0.0107321	0.334753	0.00361622	0.431474	0.00311115	0.344986	0.0216514	0.379902	0.00483074	0.445694	0.00431706	0.39505	0.00858775	0.428069	0.00490024	0.415777	0.0158388
40	0.327544	0.000934868	0.451854	0.00619854	0.394475	0.0112021	0.333033	0.00112531	0.450073	0.00689335	0.37887	0.0132007	0.376899	0.00157955	0.475665	0.00590846	0.421307	0.00904504	0.42662	0.00112215	0.445195	0.00940201
60	0.327714	0.00151548	0.474621	0.0117905	0.412729	0.011313	0.333595	0.00180218	0.465406	0.00574389	0.404389	0.0106714	0.37699	0.00187054	0.495325	0.00406224	0.432867	0.0109768	0.426721	0.00117607	0.467303	0.0108718
80	0.327623	0.00165431	0.490421	0.00506103	0.436137	0.00563358	0.334047	0.0019512	0.481416	0.00474268	0.419778	0.0108113	0.377109	0.00197295	0.507059	0.00292971	0.447149	0.0113509	0.42627	0.000665042	0.477999	0.00395852
100	0.328626	0.00256765	0.501702	0.00621797	0.455123	0.00649142	0.334434	0.00114834	0.494935	0.00596886	0.440852	0.00734812	0.374964	0.00575298	0.519072	0.00221187	0.4562	0.0106192	0.427297	0.00125758	0.490436	0.00235229
Supplementary Figure 3b
Train Size	ESM-1v (Zero-Shot)	ESM-1v (Zero-Shot)(Std)	ESM-1v (FSFP)	ESM-1v (FSFP)(Std)	ESM-1v (Ridge Regression)	ESM-1v (Ridge Regression)(Std)	ESM2 (Zero-Shot)	ESM2 (Zero-Shot)(Std)	ESM2 (FSFP)	ESM2 (FSFP)(Std)	ESM2 (Ridge Regression)	ESM2 (Ridge Regression)(Std)	SaProt (Zero-Shot)	SaProt (Zero-Shot)(Std)	SaProt (FSFP)	SaProt (FSFP)(Std)	SaProt (Ridge Regression)	SaProt (Ridge Regression)(Std)	GEMME (Zero-Shot)	GEMME (Zero-Shot)(Std)	GEMME (Ridge Regression)	GEMME (Ridge Regression)(Std)
20	0.368787	5.03899e-16	0.490635	0.0265844	0.306643	0.0268402	0.415146	3.67382e-16	0.499777	0.0131375	0.319523	0.0542236	0.414049	2.78664e-16	0.520766	0.015408	0.400873	0.0496043	0.493272	9.56017e-16	0.419427	0.0764351
40	0.368787	5.03899e-16	0.502998	0.0256231	0.368478	0.0342616	0.415146	3.67382e-16	0.513022	0.0216892	0.393175	0.0627639	0.414049	2.78664e-16	0.543226	0.0314425	0.433207	0.0521293	0.493272	9.56017e-16	0.486381	0.0524156
60	0.368787	5.03899e-16	0.547411	0.00887614	0.386927	0.0458843	0.415146	3.67382e-16	0.541552	0.00846923	0.416269	0.080485	0.414049	2.78664e-16	0.557764	0.017171	0.432327	0.060889	0.493272	9.56017e-16	0.510902	0.0552017
80	0.368787	5.03899e-16	0.562842	0.0188267	0.427543	0.0233713	0.415146	3.67382e-16	0.544247	0.0312556	0.433187	0.0935852	0.414049	2.78664e-16	0.583721	0.0187092	0.480547	0.0597632	0.493272	9.56017e-16	0.549836	0.0209659
100	0.368787	5.03899e-16	0.575525	0.0111563	0.45598	0.0129999	0.415146	3.67382e-16	0.559358	0.00548161	0.452413	0.0773871	0.414049	2.78664e-16	0.59409	0.0185369	0.502116	0.0359772	0.493272	9.56017e-16	0.564183	0.0202291

## Sheet: Supplementary Figure 4
Supplementary Figure4a
Train Size	ESM-1v (Zero-Shot)	ESM-1v(Zero-Shot)(Std)	ESM-1v (FSFP)	ESM-1v(FSFP)(Std)	ESM-1v (Ridge Regression)	ESM-1v(Ridge Regression)(Std)	ESM2 (Zero-Shot)	ESM2(Zero-Shot)(Std)	ESM2 (FSFP)	ESM2(FSFP)(Std)	ESM2 (Ridge Regression)	ESM2(Ridge Regression)(Std)	SaProt (Zero-Shot)	SaProt(Zero-Shot)(Std)	SaProt (FSFP)	SaProt(FSFP)(Std)	SaProt (Ridge Regression)	SaProt(Ridge Regression)(Std)	GEMME (Zero-Shot)	GEMME(Zero-Shot)(Std)	GEMME (Ridge Regression)	GEMME(Ridge Regression)(Std)
20	0.326489	0.0111804	0.4146	0.00774787	0.318968	0.0233866	0.335373	0.00950389	0.411142	0.00703391	0.306376	0.0286038	0.37734	0.0034403	0.427039	0.0119232	0.362467	0.016994	0.427746	0.00653558	0.397187	0.0222028
40	0.330564	0.0130602	0.423147	0.00637145	0.334818	0.00960294	0.341024	0.00879613	0.426632	0.00474821	0.327636	0.0185418	0.379485	0.00845156	0.455992	0.00896625	0.373964	0.00892136	0.431227	0.00356329	0.41686	0.00644571
60	0.331567	0.0133409	0.438628	0.0112259	0.339266	0.0130435	0.339939	0.0102721	0.429427	0.0120469	0.336047	0.0160991	0.38031	0.0108741	0.467058	0.0127695	0.383644	0.0110137	0.431997	0.00692907	0.42478	0.0133875
80	0.332646	0.00983191	0.444013	0.0139879	0.345972	0.0062955	0.341218	0.0138066	0.43799	0.00901071	0.333148	0.0218193	0.384685	0.0143745	0.475387	0.00931502	0.387965	0.0172053	0.431972	0.00655433	0.428207	0.00580481
100	0.340354	0.00887037	0.444854	0.0237266	0.351779	0.00874124	0.342919	0.0119538	0.45003	0.0201489	0.33876	0.0168453	0.380394	0.0120589	0.472317	0.017083	0.384344	0.0121155	0.434303	0.0055639	0.430825	0.00662699
Supplementary Figure4b
Train Size	ESM-1v (Zero-Shot)	ESM-1v(Zero-Shot)(Std)	ESM-1v (FSFP)	ESM-1v(FSFP)(Std)	ESM-1v (Ridge Regression)	ESM-1v(Ridge Regression)(Std)	ESM2 (Zero-Shot)	ESM2(Zero-Shot)(Std)	ESM2 (FSFP)	ESM2(FSFP)(Std)	ESM2 (Ridge Regression)	ESM2(Ridge Regression)(Std)	SaProt (Zero-Shot)	SaProt(Zero-Shot)(Std)	SaProt (FSFP)	SaProt(FSFP)(Std)	SaProt (Ridge Regression)	SaProt(Ridge Regression)(Std)	GEMME (Zero-Shot)	GEMME(Zero-Shot)(Std)	GEMME (Ridge Regression)	GEMME(Ridge Regression)(Std)
20	0.361563	0.00161686	0.486568	0.0281849	0.309887	0.0332237	0.409975	0.0037699	0.496737	0.0105385	0.312304	0.0626434	0.419225	0.00707804	0.525708	0.0179448	0.404261	0.0452008	0.491073	0.00813733	0.409841	0.0901585
40	0.325127	0.00143794	0.48504	0.022949	0.31725	0.0546509	0.388607	0.00455519	0.492921	0.0175876	0.362656	0.0724971	0.394876	0.00330781	0.533775	0.017057	0.404412	0.0635423	0.466634	0.00628637	0.45032	0.0687118
60	0.325611	0.00220056	0.521797	0.00935965	0.352275	0.0571432	0.387516	0.00600087	0.513324	0.0108228	0.39135	0.0844344	0.394895	0.00468358	0.550705	0.0177646	0.394665	0.0615354	0.4675	0.00691351	0.483804	0.0733294
80	0.319307	0.00535735	0.537856	0.0143444	0.398151	0.019111	0.382276	0.0046698	0.521471	0.0242554	0.392669	0.0964308	0.389243	0.00264591	0.572153	0.00780128	0.448315	0.0650017	0.463266	0.00960364	0.5241	0.00636284
100	0.319254	0.00647467	0.548825	0.00831705	0.430872	0.0228944	0.37938	0.00454484	0.535696	0.0113764	0.41809	0.0828033	0.386827	0.00418198	0.583485	0.0134664	0.458837	0.0644908	0.461367	0.0076838	0.538583	0.0103424

## Sheet: Supplementary Figure 5
Supplementary Figure 5a
Train Size	ESM-1v (Zero-Shot)	ESM-1v(Zero-Shot)(Std)	ESM-1v (FSFP)	ESM-1v(FSFP)(Std)	ESM-1v (Ridge Regression)	ESM-1v(Ridge Regression)(Std)	ESM2 (Zero-Shot)	ESM2(Zero-Shot)(Std)	ESM2 (FSFP)	ESM2(FSFP)(Std)	ESM2 (Ridge Regression)	ESM2(Ridge Regression)(Std)	SaProt (Zero-Shot)	SaProt(Zero-Shot)(Std)	SaProt (FSFP)	SaProt(FSFP)(Std)	SaProt (Ridge Regression)	SaProt(Ridge Regression)(Std)	GEMME (Zero-Shot)	GEMME(Zero-Shot)(Std)	GEMME (Ridge Regression)	GEMME(Ridge Regression)(Std)
20	0.469191	9.58399e-05	0.562105	0.0623363	0.49771	0.00143233	0.0641831	0.000368822	0.612081	0.0201728	0.010646	0.0563925	0.41802	0.000297082	0.592748	0.0508218	0.426094	0.00275948	0.504078	0.000173578	0.508275	0.00331677
40	0.469113	0.000132652	0.612304	0.0293856	0.504226	0.00156237	0.0640617	0.000410173	0.614126	0.0253065	0.0627686	0.0554341	0.41806	0.000427254	0.669793	0.0269445	0.437581	0.00576365	0.503902	0.0001472	0.511718	0.00322686
60	0.469022	0.000283676	0.647343	0.0120141	0.510094	0.00190264	0.063962	0.000429334	0.577958	0.0628521	0.124886	0.00643519	0.417935	0.000307967	0.651205	0.0388426	0.444759	0.00375637	0.503792	0.000179349	0.51319	0.00370717
80	0.469046	0.000414614	0.653094	0.0137527	0.502836	0.013768	0.0639574	0.000468209	0.622219	0.0318738	0.130137	0.0315412	0.418031	0.000198041	0.691403	0.0164498	0.445405	0.0133339	0.503785	0.000232943	0.513427	0.00633114
100	0.469052	0.000480951	0.633882	0.0177776	0.516643	0.013525	0.0639425	0.000658935	0.595009	0.0597344	0.148301	0.0353859	0.418181	0.000384113	0.659488	0.0445849	0.451082	0.0124411	0.503709	0.000342097	0.5215	0.00627789
Supplementary Figure 5b
Train Size	ESM-1v (Zero-Shot)	ESM-1v(Zero-Shot)(Std)	ESM-1v (FSFP)	ESM-1v(FSFP)(Std)	ESM-1v (Ridge Regression)	ESM-1v(Ridge Regression)(Std)	ESM2 (Zero-Shot)	ESM2(Zero-Shot)(Std)	ESM2 (FSFP)	ESM2(FSFP)(Std)	ESM2 (Ridge Regression)	ESM2(Ridge Regression)(Std)	SaProt (Zero-Shot)	SaProt(Zero-Shot)(Std)	SaProt (FSFP)	SaProt(FSFP)(Std)	SaProt (Ridge Regression)	SaProt(Ridge Regression)(Std)	GEMME (Zero-Shot)	GEMME(Zero-Shot)(Std)	GEMME (Ridge Regression)	GEMME(Ridge Regression)(Std)
20	0.234441	0.00252365	0.289242	0.0352943	0.243339	0.00275557	0.128166	0.00238534	0.382065	0.0618812	0.0940752	0.0690238	0.162877	0.00210764	0.375724	0.0512636	0.1654	0.00589634	0.22156	0.0021761	0.222018	0.00257621
40	0.23364	0.0021708	0.348386	0.0548496	0.243733	0.00100866	0.126315	0.00121157	0.484823	0.0192109	0.129788	0.00302213	0.161551	0.00159222	0.436234	0.0433548	0.166966	0.00456281	0.220872	0.00222753	0.222007	0.00292558
60	0.233628	0.00301403	0.366131	0.0798904	0.246013	0.00492996	0.125788	0.00284741	0.469127	0.0464443	0.127993	0.00196641	0.161865	0.00218103	0.486871	0.0547411	0.16844	0.00608314	0.221923	0.00333685	0.227188	0.00731276
80	0.234279	0.00299649	0.413305	0.0730177	0.252426	0.0103378	0.12667	0.00246056	0.516749	0.0584406	0.158477	0.0262547	0.163086	0.0030197	0.581168	0.0161485	0.181579	0.0200534	0.222475	0.00294887	0.234117	0.00888617
100	0.234234	0.00487048	0.425251	0.0873969	0.255173	0.0149279	0.126255	0.00513891	0.548301	0.0428407	0.166263	0.0262791	0.163052	0.00513917	0.562015	0.0404694	0.179545	0.014352	0.222169	0.005459	0.230074	0.00982902
Supplementary Figure 5c
Train Size	ESM-1v (Zero-Shot)	ESM-1v(Zero-Shot)(Std)	ESM-1v (FSFP)	ESM-1v(FSFP)(Std)	ESM-1v (Ridge Regression)	ESM-1v(Ridge Regression)(Std)	ESM2 (Zero-Shot)	ESM2(Zero-Shot)(Std)	ESM2 (FSFP)	ESM2(FSFP)(Std)	ESM2 (Ridge Regression)	ESM2(Ridge Regression)(Std)	SaProt (Zero-Shot)	SaProt(Zero-Shot)(Std)	SaProt (FSFP)	SaProt(FSFP)(Std)	SaProt (Ridge Regression)	SaProt(Ridge Regression)(Std)	GEMME (Zero-Shot)	GEMME(Zero-Shot)(Std)	GEMME (Ridge Regression)	GEMME(Ridge Regression)(Std)
20	0.124679	7.77302e-06	0.448718	0.112686	0.219365	0.14627	0.318625	7.96661e-06	0.472837	0.0381594	0.3765	0.0397518	0.37237	7.17683e-06	0.485603	0.0685852	0.456374	0.059692	0.286641	9.36057e-06	0.236854	0.230514
40	0.124654	1.4013e-05	0.547826	0.065872	0.44453	0.0474533	0.318613	1.50429e-05	0.577053	0.041676	0.487429	0.0739022	0.37236	1.29618e-05	0.628451	0.0472829	0.537595	0.0506019	0.286628	1.62377e-05	0.495111	0.080705
60	0.124625	1.2042e-05	0.632576	0.0777126	0.547339	0.0886327	0.318596	1.47002e-05	0.646076	0.0187181	0.563382	0.056156	0.372344	1.21419e-05	0.659189	0.0548776	0.60139	0.0689807	0.286608	1.51956e-05	0.541852	0.108361
80	0.1246	1.55004e-05	0.708287	0.0415458	0.637386	0.0584297	0.318581	1.99436e-05	0.712965	0.0280611	0.63512	0.0525871	0.37233	1.6561e-05	0.741477	0.0547929	0.65326	0.0431456	0.286589	2.11426e-05	0.660954	0.0490997
100	0.124572	1.88164e-05	0.749155	0.0543539	0.693495	0.0420607	0.318564	2.31182e-05	0.744685	0.0267979	0.704485	0.0330478	0.372315	1.95438e-05	0.749004	0.0430303	0.714719	0.0289675	0.28657	2.524e-05	0.70248	0.0421716
Supplementary Figure5d
Train Size	ESM-1v (Zero-Shot)	ESM-1v(Zero-Shot)(Std)	ESM-1v (FSFP)	ESM-1v(FSFP)(Std)	ESM-1v (Ridge Regression)	ESM-1v(Ridge Regression)(Std)	ESM2 (Zero-Shot)	ESM2(Zero-Shot)(Std)	ESM2 (FSFP)	ESM2(FSFP)(Std)	ESM2 (Ridge Regression)	ESM2(Ridge Regression)(Std)	SaProt (Zero-Shot)	SaProt(Zero-Shot)(Std)	SaProt (FSFP)	SaProt(FSFP)(Std)	SaProt (Ridge Regression)	SaProt(Ridge Regression)(Std)	GEMME (Zero-Shot)	GEMME(Zero-Shot)(Std)	GEMME (Ridge Regression)	GEMME(Ridge Regression)(Std)
20	0.0249471	0.00238295	0.522262	0.0884003	0.0207281	0.0490971	-0.117744	0.00256728	0.524478	0.108342	0.0923241	0.0893218	-0.316174	0.00121293	0.558819	0.0667142	0.313172	0.0115434	0.00309659	0.00387341	0.0203772	0.0265156
40	0.026781	0.0043891	0.503557	0.068652	0.0520814	0.0253816	-0.116719	0.00473726	0.560424	0.0572449	0.0893971	0.107393	-0.317202	0.00488729	0.639011	0.045539	0.310577	0.0173471	0.00379516	0.00309711	0.0431447	0.0455549
60	0.0266883	0.00372803	0.621737	0.0810385	0.0435508	0.0538384	-0.116133	0.00530619	0.581646	0.0919849	0.138882	0.0265452	-0.317715	0.00484659	0.690865	0.0523264	0.329683	0.0234403	0.00495389	0.00388425	0.104087	0.042608
80	0.0274469	0.00449378	0.598481	0.054475	0.0557434	0.0559612	-0.116289	0.00683226	0.630296	0.0828799	0.138668	0.0562431	-0.318953	0.00787051	0.707489	0.0459844	0.336434	0.0358745	0.00665382	0.00589465	0.0437504	0.0547603
100	0.0280384	0.0033051	0.641676	0.0443003	0.121315	0.0485799	-0.115129	0.00524266	0.686213	0.0562078	0.184765	0.0580812	-0.317871	0.00734785	0.71506	0.0155247	0.348732	0.0344685	0.00851658	0.00619307	0.132926	0.0491545

## Sheet: Supplementary Figure 6
Supplementary Figure 6a
Train Size	ESM-1v (Zero-Shot)	ESM-1v(Zero-Shot)(Std)	ESM-1v (FSFP)	ESM-1v(FSFP)(Std)	ESM-1v (Ridge Regression)	ESM-1v(Ridge Regression)(Std)	ESM2 (Zero-Shot)	ESM2(Zero-Shot)(Std)	ESM2 (FSFP)	ESM2(FSFP)(Std)	ESM2 (Ridge Regression)	ESM2(Ridge Regression)(Std)	SaProt (Zero-Shot)	SaProt(Zero-Shot)(Std)	SaProt (FSFP)	SaProt(FSFP)(Std)	SaProt (Ridge Regression)	SaProt(Ridge Regression)(Std)	GEMME (Zero-Shot)	GEMME(Zero-Shot)(Std)	GEMME (Ridge Regression)	GEMME(Ridge Regression)(Std)
20	0.50856	0.000232474	0.566973	0.0381056	0.523949	0.00225268	-0.0162245	0.000270709	0.590126	0.0247591	-0.0137556	0.0719081	0.384358	0.000324824	0.568616	0.0462409	0.406513	0.0207717	0.551207	0.000188242	0.54865	0.00931512
40	0.508605	0.000468812	0.613931	0.0158491	0.529272	0.00509262	-0.0161189	0.000465609	0.589973	0.0330254	0.114067	0.064109	0.384362	0.000989193	0.615397	0.0173957	0.42827	0.0260124	0.551129	0.000327036	0.548839	0.0076684
60	0.508605	0.000479784	0.623608	0.009947	0.533268	0.00398538	-0.0161226	0.000337373	0.563501	0.0574553	0.188315	0.0391097	0.384195	0.00108319	0.596808	0.041417	0.433318	0.0212623	0.551111	0.000346359	0.554745	0.00411642
80	0.508609	0.000447227	0.630088	0.00857454	0.527274	0.00945721	-0.0161085	0.000436066	0.601813	0.0336786	0.205784	0.0303214	0.38421	0.00103059	0.631282	0.0119979	0.425981	0.0294756	0.551079	0.00027622	0.559264	0.00480639
100	0.508755	0.000681079	0.620492	0.011631	0.535548	0.00905605	-0.0161299	0.000254331	0.572678	0.0514322	0.231387	0.0343425	0.384406	0.00127196	0.612229	0.0497202	0.429012	0.0260763	0.551127	0.000299858	0.557236	0.0149762
Supplementary Figure 6b
Train Size	ESM-1v (Zero-Shot)	ESM-1v(Zero-Shot)(Std)	ESM-1v (FSFP)	ESM-1v(FSFP)(Std)	ESM-1v (Ridge Regression)	ESM-1v(Ridge Regression)(Std)	ESM2 (Zero-Shot)	ESM2(Zero-Shot)(Std)	ESM2 (FSFP)	ESM2(FSFP)(Std)	ESM2 (Ridge Regression)	ESM2(Ridge Regression)(Std)	SaProt (Zero-Shot)	SaProt(Zero-Shot)(Std)	SaProt (FSFP)	SaProt(FSFP)(Std)	SaProt (Ridge Regression)	SaProt(Ridge Regression)(Std)	GEMME (Zero-Shot)	GEMME(Zero-Shot)(Std)	GEMME (Ridge Regression)	GEMME(Ridge Regression)(Std)
20	0.307722	0.00278026	0.362859	0.0311263	0.380724	0.0145548	0.131038	0.00201408	0.457115	0.0402354	0.0726751	0.168854	0.279854	0.00313296	0.478699	0.0438575	0.261064	0.0719769	0.39136	0.00126913	0.401937	0.0105356
40	0.305745	0.00297494	0.443203	0.0563495	0.372982	0.00112446	0.130062	0.00245062	0.497143	0.0409937	0.135226	0.00381034	0.277528	0.00285416	0.51565	0.0303846	0.290703	0.016922	0.389789	0.00169183	0.393158	0.00462031
60	0.305025	0.00334071	0.422801	0.0577495	0.377461	0.00851999	0.12885	0.0025335	0.505406	0.048791	0.133954	0.0035885	0.277051	0.00226559	0.559249	0.0394053	0.284878	0.0100994	0.386435	0.00479627	0.399724	0.0149656
80	0.304517	0.00402244	0.480419	0.0803913	0.394353	0.0288633	0.125678	0.00361698	0.550403	0.0402837	0.206703	0.0832547	0.277524	0.00183037	0.603899	0.0296614	0.31128	0.0376007	0.388192	0.00523869	0.395668	0.025999
100	0.303763	0.00434099	0.49822	0.0869628	0.397143	0.0290738	0.125455	0.00295549	0.556795	0.048998	0.235014	0.083032	0.276802	0.00317769	0.605695	0.0253006	0.307603	0.0266007	0.387493	0.0070641	0.3987	0.0167147
Supplementary Figure 6c
Train Size	ESM-1v (Zero-Shot)	ESM-1v(Zero-Shot)(Std)	ESM-1v (FSFP)	ESM-1v(FSFP)(Std)	ESM-1v (Ridge Regression)	ESM-1v(Ridge Regression)(Std)	ESM2 (Zero-Shot)	ESM2(Zero-Shot)(Std)	ESM2 (FSFP)	ESM2(FSFP)(Std)	ESM2 (Ridge Regression)	ESM2(Ridge Regression)(Std)	SaProt (Zero-Shot)	SaProt(Zero-Shot)(Std)	SaProt (FSFP)	SaProt(FSFP)(Std)	SaProt (Ridge Regression)	SaProt(Ridge Regression)(Std)	GEMME (Zero-Shot)	GEMME(Zero-Shot)(Std)	GEMME (Ridge Regression)	GEMME(Ridge Regression)(Std)
20	0.177861	2.08881e-05	0.457974	0.106031	0.279216	0.165941	0.387084	1.67507e-05	0.491165	0.0422183	0.432102	0.0309408	0.417534	1.573e-05	0.518661	0.0681956	0.49372	0.0617148	0.327144	4.81268e-05	0.291983	0.176486
40	0.177801	7.00508e-05	0.565609	0.062371	0.485878	0.0416983	0.387066	4.54878e-05	0.575891	0.0722727	0.523564	0.0664432	0.417509	4.08251e-05	0.643881	0.0720927	0.565091	0.0509671	0.327137	7.64542e-05	0.525537	0.0871596
60	0.177731	5.97799e-05	0.654696	0.0935544	0.581741	0.0798028	0.387031	4.96798e-05	0.655189	0.0502847	0.590115	0.0472647	0.417478	4.69165e-05	0.685736	0.0523465	0.622289	0.0692783	0.327089	6.82272e-05	0.566424	0.116747
80	0.177661	7.02514e-05	0.72776	0.0484577	0.661485	0.0487751	0.387006	5.84764e-05	0.705287	0.0707308	0.652034	0.0468734	0.417439	5.00313e-05	0.765549	0.0599331	0.663184	0.0415056	0.327037	8.89756e-05	0.677986	0.0471629
100	0.177602	7.82327e-05	0.767459	0.0611087	0.718089	0.036069	0.386988	5.89823e-05	0.7617	0.0263303	0.721963	0.0287495	0.41742	4.40228e-05	0.776522	0.0451822	0.726489	0.0286962	0.327002	9.90082e-05	0.721143	0.0452413
Supplementary Figure6d
Train Size	ESM-1v (Zero-Shot)	ESM-1v(Zero-Shot)(Std)	ESM-1v (FSFP)	ESM-1v(FSFP)(Std)	ESM-1v (Ridge Regression)	ESM-1v(Ridge Regression)(Std)	ESM2 (Zero-Shot)	ESM2(Zero-Shot)(Std)	ESM2 (FSFP)	ESM2(FSFP)(Std)	ESM2 (Ridge Regression)	ESM2(Ridge Regression)(Std)	SaProt (Zero-Shot)	SaProt(Zero-Shot)(Std)	SaProt (FSFP)	SaProt(FSFP)(Std)	SaProt (Ridge Regression)	SaProt(Ridge Regression)(Std)	GEMME (Zero-Shot)	GEMME(Zero-Shot)(Std)	GEMME (Ridge Regression)	GEMME(Ridge Regression)(Std)
20	0.0402526	0.00133966	0.529085	0.131794	0.13735	0.0917104	-0.029494	0.00390828	0.505983	0.0788464	0.197262	0.0990759	-0.318305	0.010289	0.603191	0.0749327	0.437049	0.0252518	0.0224424	0.0021174	0.0175041	0.0908673
40	0.0413654	0.00251424	0.512313	0.0596121	0.180585	0.0813081	-0.0285666	0.00574443	0.569661	0.0541808	0.228684	0.132632	-0.319415	0.00839636	0.663423	0.0518196	0.442321	0.0334366	0.022452	0.000943276	0.0457686	0.12246
60	0.04135	0.000748031	0.64391	0.0698145	0.104766	0.103202	-0.0272326	0.00462892	0.569543	0.080392	0.271361	0.0558629	-0.31957	0.00856872	0.71286	0.054471	0.442914	0.0501888	0.0229542	0.000999598	0.136104	0.150995
80	0.0407708	0.00530246	0.630308	0.0262969	0.165152	0.127578	-0.030165	0.0111476	0.640116	0.0792617	0.256065	0.0764156	-0.321734	0.00991182	0.722576	0.0581749	0.436903	0.0410898	0.0241529	0.00217314	0.0563301	0.185421
100	0.0405178	0.00563675	0.671244	0.028538	0.266447	0.0638356	-0.0294639	0.0112069	0.68554	0.0608317	0.336531	0.0684616	-0.321233	0.00858956	0.72003	0.0317681	0.499721	0.0495652	0.0256939	0.00172034	0.206148	0.0675611

[truncated: 1 more sheets: Supplementary Figure 7]
